# Supplementary material for: Identification of arthritis-related gene clusters by microarray analysis of two independent mouse models for rheumatoid arthritis
Source: Arthritis Res Ther. 2006 Jun 28;8(4):R100. doi: 10.1186/ar1985 (PMC1779393; doi:10.1186/ar1985)
Supplement: Additional File 1 — An Excel file containing a table that lists the first 1,467 selected genes, the expression of which changed more than three times in one of the mouse models. [file ar1985-S1.xls]

## Sheet: Selected 1,467 genes
GO, Gene Ontology; KS, knockout severe (interleukin-1 receptor antagonist-knockout [IL-1Ra-KO]); Nor, normalised intensity; Raw, raw intensity; TS, transgenic severe (human T-cell leukemia virus type I- transgenic [HTLV-I-Tg]); WT, wild-type.
	KS		TS		WT		WT
Probe Set ID	Raw	Nor	Raw	Nor	Raw	Nor	Raw	Nor	Representative Public ID	Gene Title	Gene Symbol	GO Biological Process Description	GO Molecular Function Description	GO Cellular Component Description	Pathway	Chromosomal Location	Entrez Gene
99993_at	373.5	2.74632	187.2	1.65664	126.1	1.13604	58.6	0.532727	U77083	alanyl (membrane) aminopeptidase	Anpep	angiogenesis /// proteolysis /// development /// cell differentiation	aminopeptidase activity /// membrane alanyl aminopeptidase activity /// peptidase activity /// metallopeptidase activity /// zinc ion binding /// hydrolase activity /// metal ion binding	integral to membrane /// integral to membrane	---	7 D1	16790
99991_at	231.2	1.7	191.8	1.69735	56.4	0.508108	107.7	0.979091	U31993	interleukin 17 receptor	Il17r	cell surface receptor linked signal transduction	receptor activity /// interleukin receptor activity	extracellular space /// integral to plasma membrane /// integral to membrane /// integral to membrane	---	6 F1|6 55.2 cM	16172
99979_at	280.1	2.05956	316	2.79646	135.8	1.22342	84.9	0.771818	X78445	cytochrome P450, family 1, subfamily b, polypeptide 1	Cyp1b1	electron transport	monooxygenase activity /// iron ion binding /// oxidoreductase activity /// heme binding /// metal ion binding /// unspecific monooxygenase activity	extracellular space /// endoplasmic reticulum /// microsome /// membrane	---	17 E3	13078
99957_at	1579.4	11.6132	1083.6	9.58938	164.9	1.48559	904.3	8.22091	X72795	matrix metallopeptidase 9	Mmp9	proteolysis /// collagen catabolism /// peptidoglycan metabolism	metalloendopeptidase activity /// gelatinase B activity /// calcium ion binding /// peptidase activity /// metallopeptidase activity /// zinc ion binding /// hydrolase activity /// metal ion binding /// metalloendopeptidase activity	extracellular matrix (sensu Metazoa) /// extracellular space	Matrix_Metalloproteinases	2 H1-H2|2 96.0 cM	17395
99952_at	113.4	0.833824	187.6	1.66018	21	0.189189	46.2	0.42	X93035	chitinase 3-like 1	Chi3l1	carbohydrate metabolism /// chitin catabolism	hydrolase activity, hydrolyzing O-glycosyl compounds /// chitinase activity	extracellular space	---	1 E4|1 72.3 cM	12654
99899_at	86.8	0.638235	72.3	0.639823	-4.4	0.1	-1.9	0.1	AJ222714	chemokine (C-C motif) receptor 6	Ccr6	signal transduction /// G-protein coupled receptor protein signaling pathway	rhodopsin-like receptor activity /// signal transducer activity /// receptor activity /// G-protein coupled receptor activity /// angiotensin type II receptor activity /// protein binding /// C-C chemokine receptor activity	integral to membrane /// integral to membrane	GPCRDB_Class_A_Rhodopsin-like /// Peptide_GPCRs	17 A1	12458
99876_at	46	0.338235	54.2	0.479646	10.9	0.1	47.9	0.435455	U29056	src-like adaptor	Sla	intracellular signaling cascade /// intracellular signaling cascade	---	---	---	15 D2|15 37.5 cM	20491
99799_at	140.1	1.03015	130.9	1.15841	11.7	0.105405	50	0.454545	X64361	vav 1 oncogene	Vav1	regulation of progression through cell cycle /// phagocytosis /// immune response /// integrin-mediated signaling pathway /// intracellular signaling cascade /// T cell differentiation /// T cell activation /// regulation of GTPase activity /// positive r	guanyl-nucleotide exchange factor activity /// Rho guanyl-nucleotide exchange factor activity /// diacylglycerol binding /// Rac guanyl-nucleotide exchange factor activity /// metal ion binding /// zinc ion binding	intracellular	---	17 D|17 32.7 cM	22324
99756_at	184.8	1.35882	124.2	1.09912	35.2	0.317117	116.4	1.05818	C81515	---	---	---	---	---	---	---	---
99562_at	917.6	6.74706	568.7	5.03274	237.2	2.13694	287.8	2.61636	U87240	mannosidase 2, alpha B1	Man2b1	carbohydrate metabolism /// mannose metabolism	alpha-mannosidase activity /// mannosidase activity /// hydrolase activity /// hydrolase activity, acting on glycosyl bonds /// metal ion binding /// zinc ion binding	lysosome	---	8 C2|8 37.0 cM	17159
99517_at	10.5	0.1	16	0.141593	63.6	0.572973	32.2	0.292727	AA832724	microfibrillar associated protein 5	Mfap5	---	extracellular matrix constituent conferring elasticity	microfibril /// extracellular matrix (sensu Metazoa) /// extracellular space /// microfibril	---	6 F1	50530
99461_at	162.5	1.19485	130.7	1.15664	12.6	0.113514	45.3	0.411818	X84797	hematopoietic cell specific Lyn substrate 1	Hcls1	---	protein binding /// SH3 domain binding	---	---	16 B	15163
99420_at	372.2	2.73676	226.5	2.00442	25.2	0.227027	58	0.527273	X94418	Clone C-5-10L immunoglobulin heavy chain (Igh)	Igh-V7183	---	antigen binding	---	---	---	16059
99387_at	45.1	0.331618	84	0.743363	5.2	0.1	18.3	0.166364	L22181	formyl peptide receptor 1	Fpr1	chemotaxis /// signal transduction /// G-protein coupled receptor protein signaling pathway /// sensory perception /// G-protein coupled receptor protein signaling pathway	rhodopsin-like receptor activity /// signal transducer activity /// receptor activity /// G-protein coupled receptor activity /// anaphylatoxin receptor activity /// N-formyl peptide receptor activity /// N-formyl peptide receptor activity /// purinergic	integral to membrane /// integral to membrane	---	17 A2|17 10.2 cM	14293
99373_at	92.6	0.680882	23.4	0.20708	146	1.31532	116.9	1.06273	M91443	gap junction membrane channel protein beta 4	Gjb4	cell communication /// cell-cell signaling	gap-junction forming channel activity /// connexon channel activity	extracellular space /// gap junction /// connexon complex /// integral to membrane /// integral to membrane	Calcium_regulation_in_cardiac_cells	4 D1-D3|4 57.5 cM	14621
99369_f_at	30.2	0.222059	59.9	0.530088	4	0.1	13.2	0.12	AF029261	recombinant antineuraminidase single chain Ig VH and VL domains	LOC56304	---	antigen binding	---	---	6 C1	56304
99333_at	45.5	0.334559	34.2	0.302655	9.1	0.1	11.3	0.102727	M80778	selectin, endothelial cell	Sele	cell adhesion /// heterophilic cell adhesion	calcium ion binding /// protein binding /// sugar binding	membrane /// integral to membrane	---	1 H2.2|1 86.6 cM	20339
99071_at	758.6	5.57794	676.9	5.99027	152.7	1.37568	226.9	2.06273	L20315	macrophage expressed gene 1	Mpeg1	---	---	---	Cell_Cycle_KEGG	19 A	17476
98998_r_at	126.5	0.930147	43.3	0.383186	212.1	1.91081	260.9	2.37182	AF020790	keratin complex 1, acidic, gene 24	Krt1-24	---	structural molecule activity	intermediate filament	---	11 D	53617
98859_at	1119.4	8.23088	873	7.72566	161.1	1.45135	1075.7	9.77909	M99054	acid phosphatase 5, tartrate resistant	Acp5	---	acid phosphatase activity /// iron ion binding /// hydrolase activity /// metal ion binding	extracellular space /// lysosome	---	9 A3|9 6.0 cM	11433
98833_at	1554.1	11.4272	1369.3	12.1177	107.7	0.97027	49.4	0.449091	X66402	matrix metallopeptidase 3	Mmp3	peptidoglycan metabolism /// proteolysis /// collagen catabolism	metalloendopeptidase activity /// stromelysin 1 activity /// calcium ion binding /// peptidase activity /// metallopeptidase activity /// zinc ion binding /// hydrolase activity /// metal ion binding	extracellular matrix (sensu Metazoa) /// extracellular space	Matrix_Metalloproteinases	9 A1|9 1.0 cM	17392
98828_at	52.2	0.383824	54.5	0.482301	-23	0.1	22.1	0.200909	X07640	integrin alpha M	Itgam	cell adhesion /// cell-matrix adhesion /// integrin-mediated signaling pathway /// neutrophil chemotaxis /// cellular extravasation /// cell adhesion /// protein biosynthesis	opsonin binding /// opsonin binding /// receptor activity /// calcium ion binding /// protein binding /// structural constituent of ribosome	nucleus /// integrin complex /// external side of plasma membrane /// integral to membrane /// intracellular /// ribosome	Integrin-mediated_cell_adhesion_KEGG	7 F4	16409
98822_at	104.9	0.771324	114.9	1.01681	12.8	0.115315	82.2	0.747273	X56602	interferon, alpha-inducible protein	G1p2	protein modification /// ubiquitin cycle /// chemotaxis /// immune response /// sensory perception /// modification-dependent protein catabolism	protein binding	---	---	17 B3	53606
98773_s_at	40.4	0.297059	73.2	0.647788	15.2	0.136937	4.2	0.1	AI323667	immunoresponsive gene 1	Irg1	---	---	---	---	14 E2.3|14 53.5 cM	16365
98772_at	848.3	6.2375	798.1	7.06283	20.3	0.182883	5.7	0.1	U27267	chemokine (C-X-C motif) ligand 5	Cxcl5	chemotaxis /// inflammatory response /// immune response /// signal transduction /// sensory perception	cytokine activity /// chemokine activity	extracellular region /// extracellular space /// extracellular space	---	5 E1|5 53.0 cM	20311
98758_at	2.8	0.1	31.5	0.278761	-5.2	0.1	-0.2	0.1	L34570	arachidonate 15-lipoxygenase	Alox15	carbohydrate metabolism /// electron transport /// leukotriene metabolism /// leukotriene biosynthesis	arachidonate 12-lipoxygenase activity /// hydrolase activity, hydrolyzing O-glycosyl compounds /// iron ion binding /// lipoxygenase activity /// oxidoreductase activity /// oxidoreductase activity, acting on single donors with incorporation of molecular	---	Eicosanoid_Synthesis /// Prostaglandin and leukotriene metabolism	11 B3|11 40.0 cM	11687
98590_at	74	0.544118	-8.9	0.1	125.4	1.12973	-21.3	0.1	D89571	syndecan 4	Sdc4	---	cytoskeletal protein binding	cell surface /// membrane /// integral to membrane /// integral to membrane	---	2 H3|2 94.0 cM	20971
98543_at	1895.1	13.9346	1637.3	14.4894	656.5	5.91441	386.8	3.51636	AJ223208	cathepsin S	Ctss	proteolysis /// proteolysis	cysteine-type endopeptidase activity /// cathepsin S activity /// peptidase activity /// cysteine-type peptidase activity /// hydrolase activity /// cathepsin S activity	extracellular space /// lysosome /// membrane /// lysosome	---	3 F2.1|3 42.7 cM	13040
98501_at	70.9	0.521324	18.9	0.167257	13.3	0.11982	3.8	0.1	Y07519	interleukin 1 receptor-like 1	Il1rl1	DNA methylation /// defense response	DNA binding /// receptor activity /// transmembrane receptor activity /// interleukin-1 receptor activity /// N-methyltransferase activity /// protein binding	extracellular space /// plasma membrane /// membrane /// integral to membrane	---	1 B|1 20.0 cM	17082
98498_at	121.9	0.896324	106.5	0.942478	27.6	0.248649	70.6	0.641818	D86353	caspase 7	Casp7	proteolysis /// apoptosis /// induction of apoptosis /// induction of apoptosis /// regulation of apoptosis /// proteolysis	peptidase activity /// cysteine-type peptidase activity /// hydrolase activity /// caspase activity /// caspase activity	---	Apoptosis /// Apoptosis_GenMAPP /// Apoptosis_KEGG	19 D2|19 50.0 cM	12369
98474_r_at	75.2	0.552941	33.8	0.299115	11.8	0.106306	2	0.1	U83903	tumor necrosis factor alpha induced protein 6	Tnfaip6	cell adhesion	protein binding /// hyaluronic acid binding	extracellular space	---	2 C1.1	21930
98473_at	97	0.713235	94.2	0.833628	20	0.18018	31.1	0.282727	AF032466	arginase type II	Arg2	urea cycle /// arginine metabolism /// arginine catabolism	catalytic activity /// arginase activity /// hydrolase activity /// manganese ion binding /// metal ion binding	mitochondrion	---	12 C3	11847
98406_at	44.2	0.325	98.6	0.872566	7.3	0.1	23.7	0.215455	AF065947	chemokine (C-C motif) ligand 5	Ccl5	chemotaxis /// inflammatory response /// immune response /// signal transduction /// sensory perception	cytokine activity /// chemokine activity	extracellular region /// extracellular space /// extracellular space	---	11 C|11 47.4 cM	20304
98398_s_at	370.8	2.72647	281.9	2.49469	50.2	0.452252	66.3	0.602727	U22262	apolipoprotein B editing complex 1	Apobec1	mRNA editing /// mRNA processing /// cytidine to uridine editing /// lipoprotein metabolism	cytidine deaminase activity /// zinc ion binding /// hydrolase activity /// hydrolase activity, acting on carbon-nitrogen (but not peptide) bonds, in cyclic amidines /// metal ion binding	---	---	6 F2|6 54.5 cM	11810
98314_g_at	15.6	0.114706	27.4	0.242478	21.5	0.193694	12.4	0.112727	AB025413	odd Oz/ten-m homolog 4 (Drosophila)	Odz4	gastrulation (sensu Mammalia)	---	---	---	7 E1|7 47.7 cM	23966
98299_s_at	85.6	0.629412	103.6	0.916814	17.5	0.157658	52.6	0.478182	AF099974	schlafen 3 /// schlafen 4	Slfn3 /// Slfn4	negative regulation of cell proliferation	---	---	---	11 C	20557 /// 20558
98098_at	43.9	0.322794	119.2	1.05487	3.4	0.1	100.9	0.917273	M32452	carbonic anhydrase 1	Car1	one-carbon compound metabolism	carbonate dehydratase activity /// zinc ion binding /// lyase activity /// metal ion binding	---	Methionine metabolism	3 A1|3 10.5 cM	12346
98088_at	739.5	5.4375	655	5.79646	266.2	2.3982	182.6	1.66	X13333	CD14 antigen	Cd14	inflammatory response /// immune response	---	extracellular space /// plasma membrane /// membrane	---	18 B2|18 31.0 cM	12475
98035_g_at	249.6	1.83529	352.6	3.12035	79.5	0.716216	100.5	0.913636	U35330	histocompatibility 2, class II, locus Mb2	H2-DMb2	immune response /// antigen presentation, exogenous antigen /// antigen processing, exogenous antigen via MHC class II /// antigen processing /// antigen processing /// antigen presentation, exogenous antigen via MHC class II /// chaperone cofactor depend	protein binding /// MHC class II receptor activity	lysosome /// lysosomal membrane /// late endosome /// multivesicular body /// endosome membrane /// integral to membrane	---	17 B1|17 18.57 cM	15000
98034_at	56.6	0.416176	85.6	0.757522	12.5	0.112613	14.7	0.133636	U35330	histocompatibility 2, class II, locus Mb1	H2-DMb1	immune response /// antigen presentation, exogenous antigen /// antigen processing, exogenous antigen via MHC class II /// antigen processing /// antigen presentation, exogenous antigen via MHC class II /// chaperone cofactor dependent protein folding ///	MHC class II receptor activity /// protein binding	membrane /// integral to membrane /// lysosome /// lysosomal membrane /// late endosome /// multivesicular body /// endosome membrane /// integral to membrane	---	17 B1|17 18.58 cM	14999
98022_at	71.7	0.527206	54.8	0.484956	10.4	0.1	14.1	0.128182	U48830	proprotein convertase subtilisin/kexin type 7	Pcsk7	proteolysis	serine-type endopeptidase activity /// subtilase activity /// peptidase activity /// hydrolase activity	extracellular space /// integral to membrane	---	9 A5.2|9 29.0 cM	18554
98010_at	127.3	0.936029	228.1	2.01858	23.8	0.214414	182.4	1.65818	L09600	nuclear factor, erythroid derived 2	Nfe2	regulation of transcription, DNA-dependent /// regulation of transcription from RNA polymerase II promoter /// development /// hemostasis /// circulation /// regulation of transcription, DNA-dependent	DNA binding /// transcription factor activity /// transcription coactivator activity	nucleus	---	15 F3|15 61.7 cM	18022
98003_at	235.7	1.73309	244.2	2.16106	29.5	0.265766	66.9	0.608182	AF038149	leukocyte immunoglobulin-like receptor, subfamily B (with TM and ITIM domains), member 3	Lilrb3	B cell homeostasis /// cytokine and chemokine mediated signaling pathway /// B cell mediated immunity /// dendritic cell differentiation	receptor activity	---	---	7 A1|7 1.0 cM	18733
97997_at	130.7	0.961029	57.6	0.509735	54.5	0.490991	14.8	0.134545	U88566	secreted frizzled-related sequence protein 1	Sfrp1	development /// Wnt receptor signaling pathway /// cell differentiation /// development	transmembrane receptor activity	extracellular space /// membrane	---	8 A2|8 9.5 cM	20377
97963_at	98.8	0.726471	78.2	0.692035	18.5	0.166667	56.2	0.510909	D11374	signal-induced proliferation associated gene 1	Sipa1	regulation of progression through cell cycle /// induction of apoptosis /// cytoskeleton organization and biogenesis /// negative regulation of cell adhesion /// intracellular signaling cascade /// negative regulation of cell growth /// negative regulatio	GTPase activator activity /// protein binding /// Rap GTPase activator activity	nucleus /// nucleus /// nucleus	MAPK_Cascade	19 A|19 2.0 cM	20469
97942_g_at	47.8	0.351471	12.6	0.111504	8.2	0.1	21.3	0.193636	Y12582	calpain 6	Capn6	proteolysis	cysteine-type endopeptidase activity /// calpain activity	intracellular	Integrin-mediated_cell_adhesion_KEGG	X F2	12338
97887_at	60.9	0.447794	76.6	0.677876	15.7	0.141441	17	0.154545	Z22216	apolipoprotein C-II	Apoc2	lipid metabolism /// transport /// lipid transport /// lipid catabolism	lipid transporter activity /// enzyme activator activity	extracellular space /// chylomicron	Statin_Pathway_PharmGKB	7 A2|7 4.0 cM	11813
97830_at	185.2	1.36176	47.8	0.423009	48.4	0.436036	58.8	0.534545	L06039	platelet/endothelial cell adhesion molecule 1	Pecam1	cell adhesion /// Rho protein signal transduction /// regulation of cell migration /// wound healing	protein binding	plasma membrane /// integral to membrane /// lipid raft /// integral to membrane	---	6 F3-G1	18613
97786_at	61	0.448529	27.8	0.246018	334.6	3.01441	85.1	0.773636	AJ011118	ankyrin repeat domain 2 (stretch responsive muscle)	Ankrd2	muscle development	structural constituent of muscle	sarcomere /// nucleus	---	19 D1	56642
97763_at	150.6	1.10735	115.5	1.02212	23.6	0.212613	93.2	0.847273	AB002663	neutrophil cytosolic factor 1	Ncf1	electron transport /// leukotriene metabolism /// NADP catabolism /// inflammatory response /// intracellular signaling cascade /// cell proliferation /// response to bacteria /// cellular defense response (sensu Vertebrata)	superoxide-generating NADPH oxidase activity /// superoxide-generating NADPH oxidase activity /// superoxide-generating NADPH oxidase activity	cytosol /// cytosol	---	5 G2|5 74.0 cM	17969
97655_at	31.1	0.228676	14.4	0.127434	76.8	0.691892	78.1	0.71	Y11169	desmocollin 3	Dsc3	cell adhesion /// homophilic cell adhesion	calcium ion binding /// protein binding	cytoskeleton /// membrane /// integral to membrane /// desmosome	---	18 A2|18 7.0 cM	13507
97574_f_at	52	0.382353	55.1	0.487611	7.6	0.1	19.6	0.178182	AF036736	immunoglobulin heavy chain complex /// expressed sequence AI324046 /// Unknown (protein for MGC:60843) /// Ig mu chain V region AC38 205.12	Igh /// AI324046 /// MGC60843 /// IghmAC38.205.12	---	---	---	---	12 F1|12 58.0 cM /// 12 F1 /// 12 F2	111507 /// 380795 /// 380798 /// 380820
97563_f_at	41.5	0.305147	33.4	0.295575	-1.6	0.1	10.7	0.1	AF042798	similar to Ig H-chain	LOC211331	---	---	---	---	12 F2	211331
97542_at	3.4	0.1	81.4	0.720354	22.9	0.206306	-2.3	0.1	U04443	myosin, light polypeptide 6, alkali, smooth muscle and non-muscle	Myl6	cytoskeleton organization and biogenesis /// muscle development	motor activity /// calcium ion binding	cytoskeleton /// myosin	---	---	17904
97520_s_at	85.7	0.630147	12.8	0.113274	91.8	0.827027	72.3	0.657273	X83569	neuronatin	Nnat	development	---	---	---	2 H1|2 88.0 cM	18111
97387_at	303.5	2.23162	146.9	1.3	82.3	0.741441	106.4	0.967273	AI847879	DNA segment, Chr 1, Brigham & Women's Genetics 1363 expressed	D1Bwg1363e	---	transferase activity /// metal ion binding /// glucuronosyl-N-acetylgalactosaminyl-proteoglycan 4-beta-N-acetylgalactosaminyltransferase activity /// N-acetylgalactosaminyl-proteoglycan 3-beta-glucuronosyltransferase activity	Golgi stack /// integral to membrane	---	1 C4	74241
97384_at	181.7	1.33603	224.1	1.98319	25.3	0.227928	109	0.990909	AA791012	glia maturation factor, gamma	Gmfg	---	actin binding /// growth factor activity /// actin binding	intracellular /// intracellular	---	7 A3	63986
97319_at	112.3	0.825735	84	0.743363	27.6	0.248649	7.4	0.1	AF084466	Ras-related associated with diabetes	Rrad	small GTPase mediated signal transduction /// protein transport	nucleotide binding /// calmodulin binding /// GTP binding	---	---	8 D3	56437
97227_at	45.7	0.336029	12.9	0.114159	10.8	0.1	17.6	0.16	M63659	guanine nucleotide binding protein, alpha 12	Gna12	signal transduction /// G-protein coupled receptor protein signaling pathway /// G-protein coupled receptor protein signaling pathway /// protein kinase cascade /// Rho protein signal transduction /// regulation of cell shape /// cell differentiation ///	nucleotide binding /// GTPase activity /// GTPase activity /// signal transducer activity /// GTP binding /// guanyl nucleotide binding	heterotrimeric G-protein complex /// membrane	G_Protein_Signaling	5 G2|5 82.0 cM	14673
97173_f_at	707.9	5.20515	454.9	4.02566	167.8	1.51171	123.7	1.12455	M27134	similar to MHC H2-L antigen (	LOC545196	---	---	---	---	17 B1	545196
97152_at	156.1	1.14779	32.8	0.290265	80.7	0.727027	279.4	2.54	D86422	keratin associated protein 8-2	Krtap8-2	---	---	---	---	16 C3.3	16704
97013_f_at	776.3	5.70809	699.6	6.19115	199.3	1.7955	360.7	3.27909	AW046124	cytochrome b-245, alpha polypeptide	Cyba	electron transport /// superoxide metabolism /// transport	iron ion binding /// oxidoreductase activity /// heme binding /// metal ion binding /// oxidoreductase activity	mitochondrion /// membrane /// integral to membrane	---	---	13057
96976_f_at	276.2	2.03088	169.6	1.50088	64	0.576577	78.5	0.713636	X16217	histocompatibility 2, D region locus 1 /// histocompatibility 2, T region locus 3 /// similar to histocompatibility 2, T region locus 3 /// MHC class I antigen	H2-D1 /// H2-T3 /// H2-Tw3 /// H2-T3-like	immune response /// antigen presentation /// antigen presentation, endogenous antigen /// antigen processing, endogenous antigen via MHC class I /// defense response /// defense response	protein binding /// MHC class I receptor activity	plasma membrane /// integral to membrane /// MHC class I protein complex /// external side of plasma membrane	---	17 B1|17 19.09 cM /// 17 B1|17 20.03 cM	14964 /// 15043 /// 547339 /// 547348
96972_f_at	127.1	0.934559	123.8	1.09558	18.2	0.163964	42.1	0.382727	X00651	gene model 1077, (NCBI)	Gm1077	---	---	---	---	6 C1	381831
96971_f_at	111.6	0.820588	154.9	1.3708	45.1	0.406306	49.5	0.45	X00652	gene model 194, (NCBI) /// gene model 460, (NCBI) /// gene model 1068, (NCBI) /// gene model 1069, (NCBI) /// gene model 1418, (NCBI) /// immunoglobulin light chain variable region	Gm194 /// Gm460 /// Gm1068 /// Gm1069 /// Gm1418 /// ad4	---	---	---	---	6 C1	213684 /// 243453 /// 381781 /// 381782 /// 384514 /// 545849
96953_at	1133.7	8.33603	547.1	4.84159	249.4	2.24685	107.8	0.98	AW120786	chemokine (C-X-C motif) ligand 14	Cxcl14	immune response	cytokine activity /// chemokine activity	extracellular region /// extracellular space /// extracellular space	---	13 B1	57266
96885_at	460.9	3.38897	331.7	2.9354	103.3	0.930631	105.2	0.956364	AW122271	RIKEN cDNA 2510015F01 gene	2510015F01Rik	---	5'-nucleotidase activity	---	---	14 B	70021
96835_at	241.3	1.77426	83.5	0.738938	24.9	0.224324	38.4	0.349091	AJ010984	matrilin 4	Matn4	extracellular matrix organization and biogenesis	extracellular matrix structural constituent /// calcium ion binding /// collagen binding	extracellular matrix (sensu Metazoa) /// extracellular space	---	2 H3|2 94.0 cM	17183
96833_at	29.4	0.216176	36.8	0.325664	55.3	0.498198	9	0.1	AW048468	nuclear casein kinase and cyclin-dependent kinase substrate 1	Nucks1	---	kinase activity	nucleus /// nucleus /// nucleus	---	1 E4	98415
96831_at	90.6	0.666176	44.4	0.39292	16	0.144144	28.4	0.258182	AA755004	protein disulfide isomerase associated 5	Pdia5	electron transport /// protein folding /// response to stress /// electron transport	protein disulfide isomerase activity /// electron transporter activity /// isomerase activity /// arsenate reductase (thioredoxin) activity /// protein disulfide isomerase activity /// electron transporter activity	extracellular space /// endoplasmic reticulum /// endoplasmic reticulum	---	16 B3	72599
96770_at	88.5	0.650735	17.7	0.156637	110.9	0.999099	120.8	1.09818	AA607761	deoxyribonuclease 1-like 2	Dnase1l2	DNA catabolism /// DNA catabolism	nuclease activity /// endonuclease activity /// deoxyribonuclease activity /// hydrolase activity /// deoxyribonuclease activity	extracellular space	---	17 A3.3	66705
96764_at	153.7	1.13015	303	2.68142	48.6	0.437838	43.7	0.397273	AJ007971	interferon inducible GTPase 1	Iigp1	cytokine and chemokine mediated signaling pathway	GTPase activity /// GTPase activity /// GTP binding /// GDP binding /// protein self binding	---	---	18 E1	60440
96712_at	419.1	3.08162	221.9	1.96372	48.6	0.437838	74.8	0.68	AI848508	SPARC related modular calcium binding 1	Smoc1	---	calcium ion binding	extracellular matrix (sensu Metazoa) /// basement membrane	---	12 C3-D1	64075
96666_at	54	0.397059	38.1	0.337168	14.5	0.130631	33.7	0.306364	U57692	N-terminal Asn amidase	Ntan1	memory /// adult locomotory behavior	protein N-terminal asparagine amidohydrolase activity /// hydrolase activity	nucleus /// cytoplasm	---	16 A1|16 8.7 cM	18203
96648_at	421.6	3.1	623.4	5.51681	94.8	0.854054	260.8	2.37091	AW122039	coronin, actin binding protein 1A	Coro1a	---	actin binding /// peroxidase activity	---	---	7 F3|7 62.5 cM	12721
96562_at	185.9	1.36691	122.6	1.08496	59.6	0.536937	36.3	0.33	L13732	solute carrier family 11 (proton-coupled divalent metal ion transporters), member 1	Slc11a1	transport /// iron ion transport	transporter activity /// iron ion binding	membrane /// integral to membrane /// integral to membrane	---	1 C4|1 39.2 cM	18173
96553_at	42.2	0.310294	57.8	0.511504	2.1	0.1	7.4	0.1	U39827	G-protein coupled receptor 65	Gpr65	signal transduction /// G-protein coupled receptor protein signaling pathway	rhodopsin-like receptor activity /// signal transducer activity /// receptor activity /// G-protein coupled receptor activity /// purinergic nucleotide receptor activity, G-protein coupled	integral to plasma membrane /// integral to membrane /// integral to membrane	GPCRDB_Class_A_Rhodopsin-like	12 E	14744
96552_at	56.6	0.416176	-12	0.1	-7.3	0.1	-25.1	0.1	AA437717	WD repeat domain 75	Wdr75	---	---	---	---	1 C1	73674
96511_s_at	151.1	1.11103	173.4	1.53451	26.3	0.236937	58.7	0.533636	D83266	vav 1 oncogene	Vav1	regulation of progression through cell cycle /// phagocytosis /// immune response /// integrin-mediated signaling pathway /// intracellular signaling cascade /// T cell differentiation /// T cell activation /// regulation of GTPase activity /// positive r	guanyl-nucleotide exchange factor activity /// Rho guanyl-nucleotide exchange factor activity /// diacylglycerol binding /// Rac guanyl-nucleotide exchange factor activity /// metal ion binding /// zinc ion binding	intracellular	---	17 D|17 32.7 cM	22324
96481_at	77.8	0.572059	35.2	0.311504	14.9	0.134234	48	0.436364	AV251613	expressed sequence C80638	C80638	transport /// regulation of pH	solute:hydrogen antiporter activity	integral to membrane	---	3 G3	97086
96324_at	51.3	0.377206	10.5	0.1	3.3	0.1	38.9	0.353636	AA756724	lysyl-tRNA synthetase	Kars	protein biosynthesis /// tRNA aminoacylation for protein translation /// aspartyl-tRNA aminoacylation /// lysyl-tRNA aminoacylation /// protein biosynthesis /// tRNA aminoacylation for protein translation /// lysyl-tRNA aminoacylation /// lysyl-tRNA amino	nucleotide binding /// nucleic acid binding /// tRNA ligase activity /// aspartate-tRNA ligase activity /// lysine-tRNA ligase activity /// ATP binding /// ligase activity /// nucleic acid binding /// tRNA ligase activity /// lysine-tRNA ligase activity /	cytoplasm /// mitochondrion	Lysine biosynthesis /// Aminoacyl-tRNA synthetases ///	8 D3|8 55.0 cM	85305
96239_at	129.4	0.951471	110.1	0.974336	33.9	0.305405	59.8	0.543636	AA815503	vaccinia related kinase 3	Vrk3	protein amino acid phosphorylation /// protein amino acid phosphorylation	nucleotide binding /// protein kinase activity /// protein serine/threonine kinase activity /// ATP binding /// kinase activity /// transferase activity /// protein kinase activity /// protein serine/threonine kinase activity	nucleus	---	7 B3	101568
96196_i_at	57	0.419118	28.2	0.249558	10.8	0.1	29.1	0.264545	AI851708	similar to epidermal Langerhans cell protein LCP1	LOC545306	---	---	---	---	1 A3	545306
96123_at	1754.2	12.8985	1241.3	10.985	481.5	4.33784	255.1	2.31909	X99347	lipopolysaccharide binding protein	Lbp	transport /// lipid transport /// defense response to bacteria	lipopolysaccharide binding /// lipid binding	extracellular space /// integral to membrane	---	2 H1|2 83.0 cM	16803
96092_at	4351	31.9926	3823.2	33.8336	1144.8	10.3135	991.7	9.01545	M96827	haptoglobin	Hp	proteolysis /// acute-phase response /// proteolysis	chymotrypsin activity /// trypsin activity /// hemoglobin binding /// serine-type endopeptidase activity /// hemoglobin binding	extracellular region /// extracellular space	---	8 D3|8 55.0 cM	15439
96020_at	966.4	7.10588	670	5.9292	323.3	2.91261	203.7	1.85182	M22531	complement component 1, q subcomponent, beta polypeptide	C1qb	phosphate transport /// immune response /// complement activation /// complement activation, classical pathway /// innate immune response	---	extracellular space /// cytoplasm /// extracellular space	Complement_Activation_Classical	4 D3|4 66.1 cM	12260
95974_at	105.5	0.775735	175.5	1.5531	16.6	0.14955	11.9	0.108182	M55544	guanylate nucleotide binding protein 1	Gbp1	immune response	nucleotide binding /// GTPase activity /// GTP binding	---	---	3 H1|3 67.4 cM	14468
95961_at	111.6	0.820588	87.5	0.774336	20.7	0.186486	31.5	0.286364	AW122131	neurobeachin-like 2	Nbeal2	---	---	---	---	9 F2	235627
95951_at	245.9	1.80809	189.6	1.67788	20.1	0.181081	28.5	0.259091	AF061272	C-type lectin domain family 4, member d	Clec4d	immune response	receptor activity /// sugar binding /// sugar binding	integral to membrane /// integral to membrane	---	6 F3|6 56.5 cM	17474
95808_g_at	399.8	2.93971	171.6	1.51858	16.1	0.145045	63.1	0.573636	U05894	colony stimulating factor 3 receptor (granulocyte)	Csf3r	cell adhesion /// neutrophil chemotaxis	receptor activity /// hematopoietin/interferon-class (D200-domain) cytokine receptor activity /// protein binding	extracellular space /// membrane /// integral to membrane /// integral to membrane	---	4 D2.2|4 57.5 cM	12986
95804_g_at	206.2	1.51618	99	0.876106	48	0.432432	53.5	0.486364	D85785	protein tyrosine phosphatase, non-receptor type substrate 1	Ptpns1	phagocytosis, recognition /// phagocytosis, engulfment /// cell motility /// cytoskeleton organization and biogenesis /// actin filament organization /// cell-matrix adhesion /// positive regulation of phagocytosis	protein binding /// protein phosphorylated amino acid binding	extracellular space /// integral to plasma membrane /// integral to membrane	/// Calcium signaling pathway /// Type I diabetes mellitus	2 F3|2 73.1 cM	19261
95803_at	95.8	0.704412	45.6	0.40354	13.2	0.118919	23.3	0.211818	D85785	protein tyrosine phosphatase, non-receptor type substrate 1	Ptpns1	phagocytosis, recognition /// phagocytosis, engulfment /// cell motility /// cytoskeleton organization and biogenesis /// actin filament organization /// cell-matrix adhesion /// positive regulation of phagocytosis	protein binding /// protein phosphorylated amino acid binding	extracellular space /// integral to plasma membrane /// integral to membrane	/// Calcium signaling pathway /// Type I diabetes mellitus	2 F3|2 73.1 cM	19261
95793_at	508.5	3.73897	224.8	1.98938	395.3	3.56126	103.5	0.940909	AJ005562	small proline-rich protein 2D	Sprr2d	keratinization	structural molecule activity	---	---	3 F1|3 45.2 cM	20758
95784_at	228.4	1.67941	293.1	2.59381	56.1	0.505405	76.2	0.692727	U96682	paired-Ig-like receptor A1	Pira1	---	---	---	---	7 A1|7 3.0 cM	18722
95728_g_at	-52.9	0.1	-24.9	0.1	76.9	0.692793	10.2	0.1	AI785422	apolipoprotein A-V	Apoa5	transport /// lipid transport /// lipoprotein metabolism /// lipid transport	lipid transporter activity /// lipid binding /// triglyceride binding /// lipid binding	extracellular region /// extracellular space /// chylomicron /// extracellular space	---	9 B	66113
95580_at	49.6	0.364706	53.6	0.474336	-7	0.1	55.9	0.508182	AI834960	RIKEN cDNA 5830417I10 gene	5830417I10Rik	regulation of transcription, DNA-dependent /// regulation of transcription	DNA binding	nucleus	---	3 F1	76022
95557_at	379.2	2.78824	233.4	2.06549	92.4	0.832432	155.8	1.41636	L24755	bone morphogenetic protein 1	Bmp1	ossification /// proteolysis /// development /// organ morphogenesis /// cell differentiation /// cartilage development	metalloendopeptidase activity /// cytokine activity /// calcium ion binding /// growth factor activity /// peptidase activity /// metallopeptidase activity /// zinc ion binding /// astacin activity /// hydrolase activity /// procollagen C-endopeptidase ac	extracellular space	---	14 D1|14 32.5 cM	12153
95415_f_at	452.1	3.32426	309.2	2.73628	109.9	0.99009	120.9	1.09909	AI132585	complement component 1, r subcomponent	C1r	proteolysis /// immune response /// complement activation /// complement activation, classical pathway /// proteolysis /// innate immune response	complement component C1r activity /// serine-type endopeptidase activity /// chymotrypsin activity /// trypsin activity /// calcium ion binding /// peptidase activity /// hydrolase activity	extracellular region /// extracellular space /// extracellular space	Complement_Activation_Classical	6 F2	50909
95414_i_at	171.5	1.26103	119.3	1.05575	41.3	0.372072	30.4	0.276364	AI132585	complement component 1, r subcomponent	C1r	proteolysis /// immune response /// complement activation /// complement activation, classical pathway /// proteolysis /// innate immune response	complement component C1r activity /// serine-type endopeptidase activity /// chymotrypsin activity /// trypsin activity /// calcium ion binding /// peptidase activity /// hydrolase activity	extracellular region /// extracellular space /// extracellular space	Complement_Activation_Classical	6 F2	50909
95373_at	2.4	0.1	34.9	0.30885	-0.2	0.1	2.5	0.1	X06143	CD2 antigen	Cd2	protein amino acid phosphorylation /// defense response /// cell adhesion /// lipid raft polarization /// induction of apoptosis /// cell surface receptor linked signal transduction /// cell-cell adhesion /// natural killer cell activation /// T cell acti	protein kinase activity /// protein binding /// ATP binding /// receptor activity /// protein binding	extracellular space /// plasma membrane /// integral to membrane /// integral to plasma membrane /// integral to membrane	---	3 F2.2|3 48.2 cM	12481
95349_g_at	354.3	2.60515	311.9	2.76018	37.8	0.340541	69.5	0.631818	J04596	chemokine (C-X-C motif) ligand 1	Cxcl1	regulation of progression through cell cycle /// inflammatory response /// immune response /// cellular physiological process	cytokine activity /// chemokine activity /// growth factor activity	extracellular region /// extracellular space /// intracellular /// extracellular space	---	5 E-F|5 51.0 cM	14825
95348_at	615.9	4.52868	563.2	4.98407	26.6	0.23964	15.4	0.14	J04596	chemokine (C-X-C motif) ligand 1	Cxcl1	regulation of progression through cell cycle /// inflammatory response /// immune response /// cellular physiological process	cytokine activity /// chemokine activity /// growth factor activity	extracellular region /// extracellular space /// intracellular /// extracellular space	---	5 E-F|5 51.0 cM	14825
95306_at	144.1	1.05956	70.9	0.627434	33.8	0.304505	17.8	0.161818	AI326966	urotensin 2 receptor	Uts2r	signal transduction /// G-protein coupled receptor protein signaling pathway /// G-protein coupled receptor protein signaling pathway	rhodopsin-like receptor activity /// urotensin II receptor activity /// signal transducer activity /// receptor activity /// G-protein coupled receptor activity /// purinergic nucleotide receptor activity, G-protein coupled /// rhodopsin-like receptor act	membrane /// integral to membrane /// integral to membrane	---	11 E2	217369
95151_at	106.5	0.783088	25.4	0.224779	16.2	0.145946	30.7	0.279091	AW061307	RIKEN cDNA 2810052M02 gene	2810052M02Rik	---	---	---	---	3 F2	67220
95083_at	69.3	0.509559	28.5	0.252212	11.4	0.102703	32.5	0.295455	X81581	insulin-like growth factor binding protein 3	Igfbp3	regulation of cell growth /// negative regulation of signal transduction /// positive regulation of apoptosis /// positive regulation of myoblast differentiation	insulin-like growth factor binding /// growth factor binding /// insulin-like growth factor binding /// protein tyrosine phosphatase activator activity /// metal ion binding	extracellular region /// extracellular space /// extracellular region	Smooth_muscle_contraction	11 A1|11 1.35 cM	16009
95081_at	138.2	1.01618	126.6	1.12035	35.6	0.320721	202.1	1.83727	AI840176	exosome component 8	Exosc8	rRNA processing /// RNA processing	3'-5'-exoribonuclease activity /// RNA binding /// nuclease activity /// exonuclease activity /// hydrolase activity	exosome (RNase complex) /// nucleus	mRNA_processing_binding_Reactome	3 D	69639
95024_at	42.6	0.313235	25.1	0.222124	9	0.1	8.7	0.1	AW047653	ubiquitin specific peptidase 18	Usp18	ubiquitin-dependent protein catabolism /// ubiquitin cycle	cysteine-type endopeptidase activity /// ubiquitin thiolesterase activity /// peptidase activity /// cysteine-type peptidase activity /// hydrolase activity	---	---	6 F|6 56.0 cM	24110
95019_at	252.2	1.85441	137	1.21239	63.4	0.571171	57.4	0.521818	X98055	glutathione S-transferase, theta 1	Gstt1	glutathione metabolism	glutathione transferase activity /// transferase activity /// glutathione transferase activity	nucleus	---	10 B5-C1|10 40.7 cM	14871
94990_at	87.9	0.646324	36	0.318584	76.5	0.689189	13.1	0.119091	AI854725	expressed sequence C78915	C78915	---	---	integral to membrane /// integral to membrane	---	9 F1	56395
94946_at	48.2	0.354412	37.7	0.333628	9.9	0.1	32.5	0.295455	U43187	mitogen activated protein kinase kinase kinase 3	Map3k3	protein amino acid phosphorylation	nucleotide binding /// magnesium ion binding /// protein kinase activity /// protein serine/threonine kinase activity /// protein-tyrosine kinase activity /// ATP binding /// kinase activity /// transferase activity /// metal ion binding /// protein bindi	---	MAPK_Cascade	11 E1	26406
94928_at	288.6	2.12206	215.3	1.90531	73.2	0.659459	65.1	0.591818	X87128	tumor necrosis factor receptor superfamily, member 1b	Tnfrsf1b	inflammatory response /// cell surface receptor linked signal transduction /// cell death /// cell proliferation /// cytokine and chemokine mediated signaling pathway /// negative regulation of inflammatory response /// RNA destabilization	receptor activity /// tumor necrosis factor receptor activity	extracellular space /// integral to membrane /// integral to membrane	Apoptosis /// Apoptosis_GenMAPP /// Apoptosis_KEGG /// Inflammatory_Response_Pathway	4 E1|4 75.5 cM	21938
94840_at	788.1	5.79485	369.7	3.27168	207	1.86486	268.4	2.44	U05837	hexosaminidase A	Hexa	skeletal development /// carbohydrate metabolism /// ganglioside catabolism /// lysosome organization and biogenesis /// lysosome organization and biogenesis /// sensory perception of sound /// locomotory behavior /// adult walking behavior /// sequesteri	beta-N-acetylhexosaminidase activity /// beta-N-acetylhexosaminidase activity /// beta-N-acetylhexosaminidase activity /// hydrolase activity /// hydrolase activity, acting on glycosyl bonds /// protein heterodimerization activity /// beta-N-acetylhexosam	lysosome /// membrane /// lysosome	---	9 B|9 29.0 cM	15211
94804_at	15.1	0.111029	14.6	0.129204	62.8	0.565766	31.1	0.282727	L27453	pre B-cell leukemia transcription factor 1	Pbx1	urogenital system development /// ureteric bud branching /// transcription /// regulation of transcription, DNA-dependent /// C21-steroid hormone biosynthesis /// sex differentiation /// positive regulation of cell proliferation /// organ morphogenesis /// adrenal gland development /// regulation of transcription /// positive regulation of transcription from RNA polymerase II promoter /// spleen …	DNA binding /// transcription factor activity /// protein binding /// protein heterodimerization activity /// DNA binding	nucleus /// transcription factor complex /// cytoplasm /// cytoplasm /// nucleus	---	1 H2.3|1 88.1 cM	18514
94792_at	52.7	0.3875	94.6	0.837168	26.3	0.236937	12.6	0.114545	AI447305	---	---	---	---	---	---	---	---
94784_at	46.5	0.341912	90.7	0.802655	33.3	0.3	26.6	0.241818	AI593484	IQ motif containing GTPase activating protein 3	Iqgap3	---	---	---	---	3 F1|3 42.8 cM	404710
94771_at	126	0.926471	64.8	0.573451	32	0.288288	36.2	0.329091	AA178600	Ras association (RalGDS/AF-6) domain family 2	Rassf2	neuropeptide signaling pathway /// signal transduction	protein binding	---	---	2 F1	215653
94769_at	140.4	1.03235	353.4	3.12743	-41.5	0.1	136.1	1.23727	U96696	matrix metallopeptidase 8	Mmp8	proteolysis /// collagen catabolism /// peptidoglycan metabolism	metalloendopeptidase activity /// calcium ion binding /// neutrophil collagenase activity /// peptidase activity /// metallopeptidase activity /// zinc ion binding /// hydrolase activity /// metal ion binding	extracellular matrix (sensu Metazoa) /// extracellular space	Matrix_Metalloproteinases	9 A1	17394
94761_at	121	0.889706	127.4	1.12743	30.4	0.273874	14.8	0.134545	X70058	chemokine (C-C motif) ligand 7	Ccl7	transport /// chemotaxis /// inflammatory response /// immune response /// signal transduction /// sensory perception	receptor activity /// cytokine activity /// transporter activity /// chemokine activity /// heparin binding	extracellular region /// extracellular space /// membrane /// extracellular space	---	11 B5|11 46.5 cM	20306
94747_at	60.6	0.445588	44.2	0.39115	-26	0.1	4.8	0.1	M34397	colony stimulating factor 2 receptor, beta 1, low-affinity (granulocyte-macrophage)	Csf2rb1	cytokine and chemokine mediated signaling pathway	receptor activity /// hematopoietin/interferon-class (D200-domain) cytokine receptor activity /// interleukin receptor activity	extracellular space /// membrane /// integral to membrane /// integral to membrane	---	15 E1|15 43.3 cM	12983
94734_at	58.9	0.433088	44.7	0.395575	59.1	0.532432	-3	0.1	M12566	orosomucoid 2	Orm2	transport /// acute-phase response	transporter activity /// binding	extracellular space /// extracellular space	---	4 B3|4 31.4 cM	18406
94732_at	22.5	0.165441	15.6	0.138053	121.1	1.09099	62.7	0.57	X99251	repetin	Rptn	---	structural molecule activity /// calcium ion binding /// nutrient reservoir activity	cornified envelope /// extracellular matrix (sensu Metazoa)	---	3 F1-F2	20129
94704_at	283.5	2.08456	132.2	1.16991	27.4	0.246847	9.5	0.1	AF100778	WNT1 inducible signaling pathway protein 2	Wisp2	regulation of cell growth /// cell adhesion /// lipid catabolism /// regulation of cell growth	phospholipase A2 activity /// calcium ion binding /// protein binding /// insulin-like growth factor binding /// growth factor activity	extracellular region /// extracellular space /// plasma membrane	---	2 H3	22403
94697_at	180.6	1.32794	225.8	1.99823	34.2	0.308108	55.3	0.502727	X52191	Gardner-Rasheed feline sarcoma viral (Fgr) oncogene homolog	Fgr	regulation of progression through cell cycle /// protein amino acid phosphorylation /// intracellular signaling cascade /// cellular physiological process	nucleotide binding /// protein kinase activity /// protein serine/threonine kinase activity /// protein-tyrosine kinase activity /// ATP binding /// kinase activity /// transferase activity	intracellular	---	4 D2.3|4 64.6 cM	14191
94688_at	78.7	0.578676	45.8	0.40531	19	0.171171	48.5	0.440909	X83106	MAX dimerization protein 1	Mxd1	transcription /// regulation of transcription, DNA-dependent /// regulation of transcription	DNA binding /// transcription factor activity /// protein binding /// transcription regulator activity	nucleus /// transcription factor complex	---	6 D1|6 35.3 cM	17119
94441_at	241.9	1.77868	216	1.9115	54.1	0.487387	95.7	0.87	AW061237	G-protein signalling modulator 3 (AGS3-like, C. elegans)	Gpsm3	signal transduction /// signal transduction	GTPase activator activity /// GTPase activator activity	---	---	17 B1	106512
94425_at	147.4	1.08382	207	1.83186	30.3	0.272973	24.5	0.222727	AB007599	lymphocyte antigen 86	Ly86	defense response /// inflammatory response /// immune response	protein binding	extracellular space /// plasma membrane	---	13 A3.3	17084
94404_at	74.1	0.544853	-4.6	0.1	1.5	0.1	72.1	0.655455	U66865	vacuolar protein sorting 45 (yeast)	Vps45	transport /// vesicle docking during exocytosis /// protein transport /// vesicle-mediated transport	protein binding	Golgi stack /// membrane	---	3 F2.1|3 50.0 cM	22365
94404_at	74.1	0.544853	-4.6	0.1	1.5	0.1	72.1	0.655455	U66865	vacuolar protein sorting 45 (yeast)	Vps45	transport /// vesicle docking during exocytosis /// protein transport /// vesicle-mediated transport	protein binding	Golgi stack /// membrane	---	3 F2.1|3 50.0 cM	22365
94401_s_at	92.3	0.678676	182.4	1.61416	20.9	0.188288	236.7	2.15182	AA986548	hemogen	Hemgn	---	---	nucleoplasm	---	4 B1	93966
94383_at	49	0.360294	32.8	0.290265	11.1	0.1	3.5	0.1	D50586	tissue factor pathway inhibitor 2	Tfpi2	blood coagulation	endopeptidase inhibitor activity /// serine-type endopeptidase inhibitor activity /// protease inhibitor activity	extracellular region /// extracellular space	---	6 A2|6 1.0 cM	21789
94297_at	422.5	3.10662	391.9	3.46814	265	2.38739	120.4	1.09455	U16959	FK506 binding protein 5	Fkbp5	protein folding	peptidyl-prolyl cis-trans isomerase activity /// binding /// isomerase activity /// unfolded protein binding /// protein binding	nucleus	Calcium signaling pathway	17 A3.3|17 13.0 cM	14229
94285_at	900.9	6.62426	981.5	8.68584	278.5	2.50901	313.1	2.84636	X00958	histocompatibility 2, class II antigen E beta	H2-Eb1	immune response /// antigen presentation, exogenous antigen /// antigen processing, exogenous antigen via MHC class II /// antigen presentation, exogenous antigen via MHC class II /// antigen presentation, exogenous peptide antigen	MHC class II receptor activity /// MHC class II receptor activity	membrane /// integral to membrane /// integral to membrane	Inflammatory_Response_Pathway	17 B1|17 18.66 cM	14969
94278_at	1147.8	8.43971	1188.2	10.515	254.2	2.29009	542.5	4.93182	D37837	lymphocyte cytosolic protein 1	Lcp1	response to wounding /// actin filament bundle formation	actin binding /// calcium ion binding /// protein binding /// actin filament binding	ruffle /// phagocytic cup /// cytoplasm /// actin filament	---	14 D3|14 42.0 cM	18826
94205_at	-13.6	0.1	101	0.893805	-12.5	0.1	50.5	0.459091	D78353	eosinophil peroxidase	Epx	response to oxidative stress /// hydrogen peroxide catabolism	peroxidase activity /// iron ion binding /// calcium ion binding /// oxidoreductase activity /// metal ion binding	extracellular space	Phenylalanine metabolism /// Prostaglandin and leukotriene metabolism /// Methane metabolism /// Stilbene, coumarine and lignin biosynthesis	11 C|11 49.0 cM	13861
94171_at	45.3	0.333088	74.4	0.658407	5.8	0.1	46.1	0.419091	AF051367	integrin beta 2-like	Itgb2l	cell-matrix adhesion /// integrin-mediated signaling pathway /// development /// cell adhesion /// cell-matrix adhesion /// development	---	extracellular space /// integrin complex /// integral to membrane /// integrin complex	---	16 C4	16415
94147_at	188.3	1.38456	95.5	0.845133	50.2	0.452252	25.7	0.233636	M33960	serine (or cysteine) peptidase inhibitor, clade E, member 1	Serpine1	regulation of angiogenesis	endopeptidase inhibitor activity /// serine-type endopeptidase inhibitor activity /// protein binding /// plasminogen activator activity	extracellular space /// extracellular space	TGF_Beta_Signaling_Pathway /// Blood_Clotting_Cascade	5 G2	18787
94140_at	103.6	0.761765	59.4	0.525664	25.7	0.231532	35.5	0.322727	M59446	macrophage scavenger receptor 1	Msr1	phosphate transport /// endocytosis /// receptor mediated endocytosis	receptor activity /// scavenger receptor activity /// lipid transporter activity	cytoplasm /// membrane /// integral to membrane /// integral to membrane	---	8 A4|8 20.0 cM	20288
94137_at	140.7	1.03456	83.8	0.741593	27.6	0.248649	25.2	0.229091	L13239	interleukin 8 receptor, beta	Il8rb	chemotaxis /// defense response /// signal transduction /// G-protein coupled receptor protein signaling pathway /// sensory perception /// chemotaxis	rhodopsin-like receptor activity /// signal transducer activity /// receptor activity /// interleukin-8 receptor activity /// G-protein coupled receptor activity /// chemokine receptor activity /// C-X-C chemokine receptor activity /// interleukin-8 recep	integral to plasma membrane /// integral to membrane /// integral to membrane	GPCRDB_Class_A_Rhodopsin-like /// Peptide_GPCRs	1 C3|1 40.0 cM	12765
94085_at	1049.6	7.71765	1108.6	9.81062	196.9	1.77387	114.4	1.04	M34603	proteoglycan 1, secretory granule	Prg1	---	---	extracellular space	---	10 B4	19073
93927_f_at	42.7	0.313971	44.1	0.390265	7.6	0.1	20.7	0.188182	L33954	immunoglobulin heavy chain variable region /// immunoglobulin heavy chain complex /// immunoglobulin heavy chain 1a (serum IgG2a) /// expressed sequence AI324046 /// Ig mu chain V region AC38 205.12 /// similar to immunoglobulin mu-chain	Igh-V /// Igh /// Igh-1a /// AI324046 /// IghmAC38.205.12 /// LOC544903	antibody-dependent cellular cytotoxicity /// positive regulation of type IIa hypersensitivity /// positive regulation of type I hypersensitivity /// phagocytosis, recognition /// phagocytosis, engulfment /// complement activation, classical pathway /// en	antigen binding /// antigen binding	multivesicular body /// integral to membrane /// immunoglobulin complex, circulating	---	12 F2|12 59.0 cM /// 12 F1|12 58.0 cM /// 12 F1 /// 12 F2	111507 /// 16049 /// 380793 /// 380795 /// 380820 /// 544903
93914_at	208.5	1.53309	254.5	2.25221	120.6	1.08649	81.7	0.742727	M20658	interleukin 1 receptor, type I	Il1r1	cell surface receptor linked signal transduction /// cytokine and chemokine mediated signaling pathway	signal transducer activity /// receptor activity /// transmembrane receptor activity /// interleukin receptor activity /// interleukin-1 receptor activity /// interleukin-1, Type I, activating receptor activity /// protein binding /// interleukin-1 recept	extracellular space /// integral to plasma membrane /// membrane /// integral to membrane /// integral to membrane	---	1 B|1 19.5 cM	16177
93904_f_at	55.3	0.406618	53.4	0.472566	2.8	0.1	30.8	0.28	AF059706	similar to Ig H-chain (VDJ-region) precursor	LOC238418	---	---	---	---	12 F1	238418
93871_at	-26.3	0.1	184.9	1.63628	105.6	0.951351	104.5	0.95	L32838	interleukin 1 receptor antagonist	Il1rn	lipid metabolism /// inflammatory response /// immune response /// cell surface receptor linked signal transduction /// insulin secretion	receptor activity /// interleukin-1 receptor binding /// interleukin-1 receptor antagonist activity	extracellular region /// integral to plasma membrane	---	2 A3|2 10.0 cM	16181
93869_s_at	129.5	0.952206	215.9	1.91062	21.1	0.19009	36.8	0.334545	U23781	B-cell leukemia/lymphoma 2 related protein A1a /// B-cell leukemia/lymphoma 2 related protein A1c /// B-cell leukemia/lymphoma 2 related protein A1d	Bcl2a1a /// Bcl2a1c /// Bcl2a1d	apoptosis /// regulation of apoptosis /// apoptosis	---	---	Apoptosis_KEGG	9|9 50.0 cM	12044 /// 12046 /// 12047
93837_at	199.3	1.46544	155.6	1.37699	40.4	0.363964	64	0.581818	AI786089	kininogen 1	Kng1	inflammatory response /// blood coagulation /// vasodilation /// regulation of blood vessel size	endopeptidase inhibitor activity /// cysteine protease inhibitor activity	extracellular space /// extracellular space	ACE-Inhibitor_pathway_PharmGKB	16 B1	16644
93804_at	132	0.970588	149.1	1.31947	30.9	0.278378	63.7	0.579091	AI854156	solute carrier family 2 (facilitated glucose transporter), member 3	Slc2a3	transport /// carbohydrate transport	transporter activity /// sugar porter activity /// glucose transporter activity /// carrier activity /// glucose transporter activity	extracellular space /// integral to plasma membrane /// membrane /// integral to membrane /// integral to membrane	---	6 F2|6 59.0 cM	20527
93801_at	843.9	6.20515	304.5	2.69469	978.4	8.81441	1524.4	13.8582	AA763275	RIKEN cDNA 4631426H08 gene	4631426H08Rik	---	structural molecule activity	---	---	11 D	70810
93779_at	16.3	0.119853	34.3	0.30354	-3.1	0.1	0.2	0.1	AA261092	RIKEN cDNA 4930565N07 gene	4930565N07Rik	---	---	nucleus	---	8 B1.3	75307
93777_at	48.9	0.359559	32.6	0.288496	11.5	0.103604	34.4	0.312727	AW046027	golgi phosphoprotein 3-like	Golph3l	---	---	Golgi apparatus	---	3 F2.1	229593
93710_at	942.7	6.93162	397.7	3.51947	1171.2	10.5514	2061.3	18.7391	M37759	keratin associated protein 5-1	Krtap5-1	protein folding /// response to heat	---	extracellular region	---	7 F5	50774
93647_at	76.8	0.564706	61.6	0.545133	12.8	0.115315	28.8	0.261818	AI152195	Gem-interacting protein	Gmip	intracellular signaling cascade /// metabolism /// intracellular signaling cascade	GTPase activator activity /// oxidoreductase activity /// diacylglycerol binding /// metal ion binding /// zinc ion binding	---	---	8 B3.3	78816
93638_s_at	20.1	0.147794	40.5	0.358407	-10.9	0.1	2.9	0.1	J00579	immunoglobulin lambda chain, variable 1	Igl-V1	immune response /// humoral immune response /// antigen presentation, endogenous antigen /// antigen processing, endogenous antigen via MHC class I	antigen binding /// MHC class I receptor activity	---	---	16 A3|16 13.0 cM	16142
93632_g_at	87.7	0.644853	33	0.292035	9	0.1	52.8	0.48	X95761	rho/rac guanine nucleotide exchange factor (GEF) 2	Arhgef2	intracellular signaling cascade /// cellular morphogenesis /// intracellular protein transport /// actin filament organization /// negative regulation of microtubule depolymerization /// regulation of Rho protein signal transduction /// regulation of cell	guanyl-nucleotide exchange factor activity /// diacylglycerol binding /// metal ion binding /// zinc ion binding /// Rho guanyl-nucleotide exchange factor activity /// microtubule binding /// zinc ion binding /// Rho GTPase binding /// Rac guanyl-nucleoti	microtubule	---	3 F1	16800
93630_at	51.1	0.375735	26.7	0.236283	12.9	0.116216	61.7	0.560909	X61451	CUG triplet repeat, RNA binding protein 1	Cugbp1	mRNA splice site selection /// mRNA processing /// germ cell development /// embryonic development /// RNA interference	nucleotide binding /// nucleic acid binding /// RNA binding /// translation repressor activity, nucleic acid binding /// BRE binding	soluble fraction /// nucleus /// nucleus /// cytoplasm /// nucleus /// ribonucleoprotein complex /// nucleus	mRNA_processing_binding_Reactome	2 E1|2 47.5 cM	13046
93563_s_at	84.2	0.619118	34.7	0.30708	21.4	0.192793	18.8	0.170909	AB017202	nidogen 2	Nid2	cell adhesion /// cell-matrix adhesion /// cell-matrix adhesion /// cell-matrix adhesion	calcium ion binding /// protein binding /// protein binding	extracellular matrix (sensu Metazoa) /// basement membrane /// basement membrane /// extracellular space /// membrane /// basement membrane	---	14 A2	18074
93550_at	334.7	2.46103	173.4	1.53451	76.3	0.687387	88.9	0.808182	D88792	cysteine and glycine-rich protein 2	Csrp2	development /// cell differentiation /// development /// cell differentiation	zinc ion binding /// metal ion binding	nucleus /// nucleus	---	10 D1	13008
93507_at	580.4	4.26765	148.6	1.31504	146.1	1.31622	236.6	2.15091	X62622	tissue inhibitor of metalloproteinase 2	Timp2	negative regulation of cell proliferation /// regulation of cAMP metabolism /// regulation of MAPKKK cascade /// regulation of neuron differentiation /// regulation of neuron differentiation	enzyme inhibitor activity /// integrin binding /// enzyme activator activity /// metalloendopeptidase inhibitor activity /// metalloendopeptidase inhibitor activity /// metalloendopeptidase inhibitor activity	extracellular matrix (sensu Metazoa) /// basement membrane /// extracellular space /// cell surface	Matrix_Metalloproteinases	11 E2|11 72.0 cM	21858
93506_at	45.1	0.331618	23.4	0.20708	7.8	0.1	30.4	0.276364	AW121063	---	---	---	---	---	---	---	---
93503_at	749	5.50735	460.9	4.07876	129.5	1.16667	102.1	0.928182	U88567	secreted frizzled-related sequence protein 2	Sfrp2	development /// Wnt receptor signaling pathway /// cell differentiation /// development	transmembrane receptor activity	membrane	---	3 F1|3 38.5 cM	20319
93486_at	40.2	0.295588	24	0.212389	189.2	1.7045	22.8	0.207273	U15976	solute carrier family 27 (fatty acid transporter), member 1	Slc27a1	long-chain fatty acid metabolism /// transport /// lipid transport /// metabolism /// lipid metabolism /// fatty acid metabolism /// transport	catalytic activity /// long-chain-fatty-acid-CoA ligase activity /// transporter activity /// nucleotide binding /// ligase activity	plasma membrane /// cytoplasmic vesicle /// integral to membrane	---	8 B3.3	26457
93483_at	169.1	1.24338	209.3	1.85221	7	0.1	79.5	0.722727	J03023	hemopoietic cell kinase	Hck	protein amino acid phosphorylation /// intracellular signaling cascade	nucleotide binding /// protein kinase activity /// protein serine/threonine kinase activity /// protein-tyrosine kinase activity /// ATP binding /// kinase activity /// transferase activity	---	/// Calcium signaling pathway	2 H1|2 86.0 cM	15162
93416_at	91.3	0.671324	73.3	0.648673	13.8	0.124324	8.9	0.1	AF019048	tumor necrosis factor (ligand) superfamily, member 11	Tnfsf11	ossification /// immune response /// development /// organ morphogenesis /// cell differentiation /// osteoclast differentiation /// osteoclast differentiation /// bone resorption /// regulation of osteoclast differentiation /// positive regulation of ost	receptor activity /// cytokine activity /// tumor necrosis factor receptor binding /// protein binding	extracellular space /// membrane /// integral to membrane /// integral to membrane	---	14 D3|14 45.0 cM	21943
93397_at	179.3	1.31838	345.2	3.05487	78.7	0.709009	73	0.663636	U56819	chemokine (C-C motif) receptor 2	Ccr2	chemotaxis /// defense response /// inflammatory response /// immune response /// humoral immune response /// signal transduction /// G-protein coupled receptor protein signaling pathway /// cellular defense response (sensu Vertebrata) /// sensory percept	rhodopsin-like receptor activity /// signal transducer activity /// receptor activity /// G-protein coupled receptor activity /// protein binding /// C-C chemokine receptor activity /// cytokine binding /// C-C chemokine receptor activity	integral to membrane /// integral to membrane	GPCRDB_Class_A_Rhodopsin-like /// Peptide_GPCRs	9 F|9 71.9 cM	12772
93382_at	75.5	0.555147	53.8	0.476106	15.1	0.136036	33.1	0.300909	AF023343	phosphodiesterase 1B, Ca2+-calmodulin dependent	Pde1b	signal transduction /// locomotory behavior /// visual learning /// signal transduction	catalytic activity /// 3',5'-cyclic-nucleotide phosphodiesterase activity /// calmodulin binding /// hydrolase activity	---	G_Protein_Signaling	15 F3	18574
93373_at	321.6	2.36471	123.8	1.09558	76.2	0.686486	65.1	0.591818	U85247	alpha-N-acetylglucosaminidase (Sanfilippo disease IIIB)	Naglu	carbohydrate metabolism /// metabolism	alpha-N-acetylglucosaminidase activity /// oxidoreductase activity /// hydrolase activity /// hydrolase activity, acting on glycosyl bonds	extracellular space	Glycosaminoglycan degradation	11 D	27419
93372_at	122.7	0.902206	104.7	0.926549	28.5	0.256757	105.1	0.955455	U73478	acidic (leucine-rich) nuclear phosphoprotein 32 family, member A	Anp32a	---	protein binding	nucleus /// nuclear matrix /// nucleus	---	9 B|9 36.0 cM	11737
93328_at	130	0.955882	175.2	1.55044	33.4	0.300901	60.8	0.552727	X57437	histidine decarboxylase	Hdc	amino acid and derivative metabolism /// amino acid metabolism /// catecholamine biosynthesis	histidine decarboxylase activity /// lyase activity /// carboxy-lyase activity	---	Biogenic_Amine_Synthesis /// Histidine metabolism	2 E5-G	15186
93273_at	41.1	0.302206	92.6	0.819469	10.1	0.1	148.2	1.34727	AF044672	synuclein, alpha	Snca	positive regulation of neurotransmitter secretion /// synaptic transmission, dopaminergic /// phospholipid metabolism /// regulation of locomotion /// dopamine biosynthesis /// response to drug /// regulation of neurotransmitter secretion /// regulation o	protein self binding	cytoplasm /// synaptosome	---	6 B3|6 29.0 cM	20617
93243_at	-26.4	0.1	22	0.19469	73	0.657658	86.3	0.784545	X56906	bone morphogenetic protein 7	Bmp7	ossification /// mesoderm formation /// branching morphogenesis /// development /// pattern specification /// axon guidance /// salivary gland morphogenesis /// organ morphogenesis /// cell differentiation /// BMP signaling pathway /// tube morphogenesis /// growth /// odontogenesis (sensu Vertebrata) /// positive regulation of cell differentiation /// cell development /// cartilage development	cytokine activity /// protein binding /// growth factor activity /// cytokine activity	extracellular space /// extracellular space /// extracellular space	---	2 H3|2 102.0 cM	12162
93231_at	56	0.411765	20.2	0.178761	4.6	0.1	27.3	0.248182	AJ007511	hypermethylated in cancer 1	Hic1	transcription /// regulation of transcription, DNA-dependent /// development	nucleic acid binding /// DNA binding /// protein binding /// zinc ion binding /// metal ion binding	nucleus	---	11 B5|11 47.65 cM	15248
93227_f_at	53	0.389706	107.7	0.953097	19.8	0.178378	22.5	0.204545	Z70661	similar to variable region of immunoglobulin kappa light chain /// similar to variable region of immunoglobulin kappa light chain /// similar to variable region of immunoglobulin kappa light chain	LOC232065 /// LOC434571 /// LOC434627	---	---	---	---	6 C1	232065 /// 434571 /// 434627
93198_at	733.3	5.39191	487	4.30973	23.4	0.210811	89.1	0.81	M58288	colony stimulating factor 3 receptor (granulocyte)	Csf3r	cell adhesion /// neutrophil chemotaxis	receptor activity /// hematopoietin/interferon-class (D200-domain) cytokine receptor activity /// protein binding	extracellular space /// membrane /// integral to membrane /// integral to membrane	---	4 D2.2|4 57.5 cM	12986
93174_at	344.2	2.53088	170.5	1.50885	87.5	0.788288	106.6	0.969091	AI593640	CD276 antigen	Cd276	positive regulation of bone mineralization /// negative regulation of T cell proliferation /// negative regulation of T cell proliferation /// negative regulation of interferon-gamma biosynthesis /// negative regulation of interferon-gamma biosynthesis //	receptor binding /// receptor binding /// receptor activity /// IgG binding	external side of plasma membrane /// integral to membrane	---	9 B	102657
93092_at	324.7	2.3875	409.4	3.62301	73.7	0.663964	91.3	0.83	U35323	histocompatibility 2, class II, locus DMa	H2-DMa	protein complex assembly /// immune response /// protein transport /// humoral defense mechanism (sensu Vertebrata) /// antigen presentation /// antigen presentation, exogenous antigen /// antigen processing, exogenous antigen via MHC class II /// antigen	protein binding /// MHC class II receptor activity	intracellular /// lysosome /// lysosomal membrane /// late endosome /// multivesicular body /// endosome membrane /// membrane /// integral to membrane	Circadian_Exercise	17 B1|17 18.56 cM	14998
93091_s_at	30.2	0.222059	13.8	0.122124	50.3	0.453153	78.3	0.711818	M63503	fibroblast growth factor receptor 2	Fgfr2	protein amino acid phosphorylation /// signal transduction /// cell-cell signaling /// salivary gland morphogenesis /// positive regulation of cell proliferation /// morphogenesis of embryonic epithelium /// bone mineralization /// regulation of cell proliferation /// cell fate commitment /// embryonic organ morphogenesis /// epithelial cell proliferation	nucleotide binding /// protein kinase activity /// protein serine/threonine kinase activity /// protein-tyrosine kinase activity /// receptor activity /// fibroblast growth factor receptor activity /// protein binding /// ATP binding /// heparin binding /// kinase activity /// transferase activity	extracellular space /// nucleus /// integral to membrane /// integral to membrane	/// Calcium signaling pathway	7 F3|7 63.0 cM	14183
93085_at	216.6	1.59265	311.2	2.75398	13.1	0.118018	49.5	0.45	D44456	proteosome (prosome, macropain) subunit, beta type 9 (large multifunctional peptidase 2)	Psmb9	ubiquitin-dependent protein catabolism /// immune response /// antigen processing /// antigen presentation	endopeptidase activity /// threonine endopeptidase activity /// peptidase activity /// hydrolase activity	nucleus /// cytosol /// proteasome core complex (sensu Eukaryota) /// protein complex	Proteasome_Degradation	17 B1|17 18.59 cM	16912
93027_r_at	91.9	0.675735	-19	0.1	-4.1	0.1	39	0.354545	AI836214	Blastocyst blastocyst cDNA, RIKEN full-length enriched library, clone:I1C0003E23 product:ribosomal protein S13, full insert sequence	---	protein biosynthesis	structural constituent of ribosome	intracellular /// ribosome /// ribonucleoprotein complex	---	---	---
93000_g_at	52.5	0.386029	18.8	0.166372	7.8	0.1	-3.1	0.1	D50416	sine oculis-related homeobox 4 homolog (Drosophila)	Six4	regulation of transcription, DNA-dependent /// development /// regulation of transcription /// positive regulation of transcription	DNA binding /// transcription factor activity /// DNA binding /// transcription factor activity	nucleus /// nucleus	---	12 C3	20474
92866_at	1705.8	12.5426	2270.9	20.0965	553.2	4.98378	640.6	5.82364	X52643	histocompatibility 2, class II antigen A, alpha	H2-Aa	immune response /// antigen presentation /// antigen presentation, exogenous antigen /// antigen processing, exogenous antigen via MHC class II /// antigen presentation, exogenous antigen via MHC class II /// positive regulation of T cell differentiation	protein binding /// peptide antigen binding /// MHC class II receptor activity /// MHC class II receptor activity	lysosome /// plasma membrane /// external side of plasma membrane /// membrane /// integral to membrane /// MHC class II protein complex /// integral to membrane	---	17 B1|17 18.65 cM	14960
92858_at	2054.6	15.1074	1578.7	13.9708	189.1	1.7036	284.1	2.58273	AF002719	secretory leukocyte peptidase inhibitor	Slpi	---	endopeptidase inhibitor activity /// serine-type endopeptidase inhibitor activity /// peptidase activity	extracellular space	---	---	20568
92849_at	645.2	4.74412	630.7	5.58142	331.3	2.98468	195.3	1.77545	M58004	chemokine (C-C motif) ligand 6	Ccl6	chemotaxis /// immune response /// signal transduction /// sensory perception	cytokine activity /// chemokine activity	extracellular region /// extracellular space /// extracellular space	---	11 C|11 47.51 cM	20305
92768_s_at	313.2	2.30294	484.1	4.28407	72.5	0.653153	816.2	7.42	M15268	aminolevulinic acid synthase 2, erythroid	Alas2	electron transport /// heme biosynthesis /// metabolism /// biosynthesis	5-aminolevulinate synthase activity /// electron transporter activity /// acyltransferase activity /// transferase activity /// transferase activity, transferring nitrogenous groups /// heme binding	mitochondrion	Heme_Biosynthesis	X F3|X 63.0 cM	11656
92762_at	68.4	0.502941	99.7	0.882301	16.9	0.152252	34.3	0.311818	AJ133533	C-type lectin domain family 4, member a2	Clec4a2	immune response	sugar binding /// sugar binding	membrane fraction /// integral to membrane	---	6 F3|6 54.0 cM	26888
92760_at	211.4	1.55441	189	1.67257	45.1	0.406306	109	0.990909	U42471	Wiskott-Aldrich syndrome homolog (human)	Was	actin polymerization and/or depolymerization /// endosome transport /// actin filament polymerization /// actin filament-based movement /// T cell activation	protein self binding /// protein binding	vesicle membrane	G13_Signaling_Pathway	X A1.1|X 2.0 cM	22376
92735_at	47.7	0.350735	78.1	0.69115	219	1.97297	100.9	0.917273	X74266	phospholipase A2, group IIA (platelets, synovial fluid)	Pla2g2a	regulation of cell growth /// lipid catabolism	phospholipase A2 activity /// calcium ion binding /// hydrolase activity /// metal ion binding	extracellular space /// membrane	Eicosanoid_Synthesis /// Glycerophospholipid metabolism /// Prostaglandin and leukotriene metabolism ///	4 D3|4 68.0 cM	18780
92731_at	71	0.522059	306	2.70796	40.2	0.362162	20.4	0.185455	X83601	pentraxin related gene	Ptx3	response to yeast /// opsonization /// positive regulation of nitric oxide biosynthesis /// positive regulation of phagocytosis	zymosan binding	extracellular space	---	3 E1|3 33.8 cM	19288
92728_at	5.1	0.1	506.9	4.48584	-26.8	0.1	247.1	2.24636	L46768	proteoglycan 2, bone marrow	Prg2	immune response /// defense response to bacteria	sugar binding	extracellular space	---	2 D|2 50.0 cM	19074
92701_at	302	2.22059	143.8	1.27257	57.8	0.520721	65.3	0.593636	AA518586	bone morphogenetic protein 1	Bmp1	ossification /// proteolysis /// development /// organ morphogenesis /// cell differentiation /// cartilage development	metalloendopeptidase activity /// cytokine activity /// calcium ion binding /// growth factor activity /// peptidase activity /// metallopeptidase activity /// zinc ion binding /// astacin activity /// hydrolase activity /// procollagen C-endopeptidase ac	extracellular space	---	14 D1|14 32.5 cM	12153
92689_at	53.7	0.394853	63.1	0.558407	-2.8	0.1	3.1	0.1	AB019505	interleukin 18 binding protein	Il18bp	T-helper 1 type immune response	interleukin-18 binding /// receptor antagonist activity	extracellular space /// integral to membrane /// extracellular region	---	7 F1	16068
92666_at	152	1.11765	120.4	1.06549	79.5	0.716216	8.8	0.1	X87671	SH3-domain binding protein 1	Sh3bp1	---	GTPase activator activity /// protein binding	cytoplasm	---	15 E1	20401
92559_at	100.8	0.741176	94	0.831858	33	0.297297	25.4	0.230909	U12884	vascular cell adhesion molecule 1	Vcam1	cell adhesion /// cell-cell adhesion /// cell adhesion	protein binding /// sugar binding	extracellular space /// plasma membrane /// membrane /// integral to membrane /// integral to membrane	---	3 G1|3 50.8 cM	22329
92558_at	482.3	3.54632	435.1	3.85044	106.1	0.955856	268.6	2.44182	M84487	vascular cell adhesion molecule 1	Vcam1	cell adhesion /// cell-cell adhesion /// cell adhesion	protein binding /// sugar binding	extracellular space /// plasma membrane /// membrane /// integral to membrane /// integral to membrane	---	3 G1|3 50.8 cM	22329
92525_i_at	87.2	0.641176	91.4	0.80885	20	0.18018	20.7	0.188182	AW122114	BTB (POZ) domain containing 14A	Btbd14a	---	protein binding /// protein binding	---	---	2 A3	67991
92521_at	66	0.485294	47	0.415929	9	0.1	20.4	0.185455	D26046	AT motif binding factor 1	Atbf1	transcription /// regulation of transcription, DNA-dependent /// regulation of transcription /// neuron differentiation /// regulation of transcription, DNA-dependent	nucleic acid binding /// DNA binding /// transcription factor activity /// zinc ion binding /// metal ion binding /// transcription factor activity	nucleus /// mitochondrion /// nucleus	---	8 E1	11906
92483_g_at	79.7	0.586029	74.3	0.657522	22.6	0.203604	18.1	0.164545	AF006466	formin-like 1	Fmnl1	substrate-bound cell migration /// cell organization and biogenesis /// actin cytoskeleton organization and biogenesis /// cellular physiological process	actin binding /// profilin binding /// Rho GTPase binding	cytosol	---	---	57778
92472_f_at	325.9	2.39632	233.3	2.0646	46.4	0.418018	59.8	0.543636	AF099973	schlafen 2	Slfn2	negative regulation of cell proliferation	---	---	---	11 C|11 48.0 cM	20556
92471_i_at	772.8	5.68235	566.9	5.01681	49.1	0.442342	127.6	1.16	AF099973	schlafen 2	Slfn2	negative regulation of cell proliferation	---	---	---	11 C|11 48.0 cM	20556
92470_f_at	64.5	0.474265	56.4	0.499115	17.5	0.157658	24.6	0.223636	AF065324	similar to Ig heavy chain V region 102 precursor	LOC546230	---	---	---	---	---	546230
92464_at	119.6	0.879412	41.8	0.369912	17.4	0.156757	100.1	0.91	Y11091	MAP kinase-interacting serine/threonine kinase 1	Mknk1	regulation of protein biosynthesis /// regulation of translation /// protein amino acid phosphorylation /// regulation of translation /// protein amino acid phosphorylation /// protein kinase cascade /// protein amino acid phosphorylation /// response to	nucleotide binding /// protein kinase activity /// protein serine/threonine kinase activity /// protein-tyrosine kinase activity /// ATP binding /// kinase activity /// transferase activity /// protein binding /// protein serine/threonine kinase activity	---	---	4 D1	17346
92459_at	1137.5	8.36397	1291.8	11.4319	192.9	1.73784	46.7	0.424545	AB023418	chemokine (C-C motif) ligand 8	Ccl8	chemotaxis /// inflammatory response /// immune response /// signal transduction /// sensory perception	cytokine activity /// chemokine activity /// heparin binding	extracellular region /// extracellular space /// extracellular space	---	11 C|11 47.0 cM	20307
92399_at	51.9	0.381618	31.3	0.276991	9.3	0.1	16.5	0.15	D26532	runt related transcription factor 1	Runx1	skeletal development /// transcription /// regulation of transcription, DNA-dependent /// neuron differentiation /// positive regulation of transcription from RNA polymerase II promoter /// regulation of transcription, DNA-dependent	DNA binding /// transcription factor activity /// protein binding /// ATP binding /// protein binding /// transcriptional activator activity /// DNA binding /// transcription factor activity	nucleus	---	16 C4|16 62.2 cM	12394
92356_at	78	0.573529	69.1	0.611504	11.6	0.104505	19.1	0.173636	M90388	protein tyrosine phosphatase, non-receptor type 22 (lymphoid)	Ptpn22	protein amino acid dephosphorylation	phosphoprotein phosphatase activity /// protein tyrosine phosphatase activity /// receptor activity /// hydrolase activity	---	---	3 F3	19260
92353_at	6	0.1	6	0.1	89.3	0.804505	26.9	0.244545	Y18723	protease, serine, 18	Prss18	proteolysis /// central nervous system development /// protein autoprocessing /// collagen catabolism /// hormone metabolism /// myelination /// amyloid precursor protein metabolism /// proteolysis	serine-type endopeptidase activity /// chymotrypsin activity /// trypsin activity /// peptidase activity /// hydrolase activity /// protein binding	extracellular space /// extracellular region /// cytoplasm	---	7 B4-B5	19144
92335_at	164.3	1.20809	45.8	0.40531	43.2	0.389189	36.1	0.328182	AF004874	latent transforming growth factor beta binding protein 2	Ltbp2	metabolism	calcium ion binding /// oxidoreductase activity /// growth factor binding	---	---	12 D	16997
92328_at	105.5	0.775735	27.7	0.245133	22.1	0.199099	6.1	0.1	L36135	RIKEN cDNA A630038E17 gene	A630038E17Rik	---	---	---	---	14 C1	219065
92315_at	602.7	4.43162	797.5	7.05752	109.2	0.983784	326.7	2.97	AF099977	schlafen 4	Slfn4	---	---	---	---	11 C	20558
92301_at	-18.7	0.1	37.6	0.332743	-18.4	0.1	-29	0.1	AB016589	inhibitor of kappaB kinase epsilon	Ikbke	protein amino acid phosphorylation	nucleotide binding /// protein kinase activity /// protein serine/threonine kinase activity /// protein-tyrosine kinase activity /// ATP binding /// IkappaB kinase activity /// kinase activity /// transferase activity	---	Apoptosis_KEGG	1 E4	56489
92287_at	64.9	0.477206	37.1	0.328319	10.9	0.1	41.6	0.378182	AF033187	suppressor of cytokine signaling 5	Socs5	regulation of cell growth /// intracellular signaling cascade /// negative regulation of signal transduction /// epidermal growth factor receptor signaling pathway /// cytokine and chemokine mediated signaling pathway /// positive regulation of T-helper 1	epidermal growth factor receptor binding /// protein binding /// kinase inhibitor activity	cytoplasm	---	17 E4	56468
92251_f_at	216.9	1.59485	173.3	1.53363	127.4	1.14775	50.9	0.462727	AA960657	expressed sequence AI607873	AI607873	---	---	---	---	1 H3	226691
92246_at	238.5	1.75368	101.2	0.895575	223.2	2.01081	618	5.61818	D85925	keratin associated protein 14	Krtap14	---	---	intermediate filament	---	16 C3.3	23927
92232_at	357.3	2.62721	368.2	3.25841	106.8	0.962162	100.1	0.91	U88328	suppressor of cytokine signaling 3	Socs3	regulation of cell growth /// regulation of protein amino acid phosphorylation /// intracellular signaling cascade /// negative regulation of signal transduction /// negative regulation of insulin receptor signaling pathway	protein binding	---	---	11 E2	12702
92217_s_at	171.8	1.26324	246.1	2.17788	51	0.459459	65.3	0.593636	U05265	glycoprotein 49 A /// leukocyte immunoglobulin-like receptor, subfamily B, member 4	Gp49a /// Lilrb4	immune response	receptor activity	integral to membrane /// integral to membrane	---	10 B3 /// 10 B4|10 32.0 cM	14727 /// 14728
92215_at	93.4	0.686765	28.4	0.251327	161.3	1.45315	447.6	4.06909	AF081797	keratin associated protein 12-1	Krtap12-1	---	---	---	---	10 C1|10 41.6 cM	16694
92192_s_at	115.6	0.85	79.7	0.70531	17.4	0.156757	16	0.145455	D12619	proprotein convertase subtilisin/kexin type 5	Pcsk5	proteolysis /// protein amino acid phosphorylation /// transmembrane receptor protein tyrosine kinase signaling pathway	serine-type endopeptidase activity /// subtilase activity /// peptidase activity /// hydrolase activity /// transmembrane receptor protein tyrosine kinase activity /// ATP binding	extracellular space /// integral to membrane /// membrane /// integral to membrane	---	19 B|19 18.0 cM	18552
92188_s_at	149.1	1.09632	91.4	0.80885	16	0.144144	45	0.409091	X12616	feline sarcoma oncogene	Fes	regulation of progression through cell cycle /// protein amino acid phosphorylation /// intracellular signaling cascade /// cellular physiological process	nucleotide binding /// protein kinase activity /// protein-tyrosine kinase activity /// ATP binding /// kinase activity /// transferase activity /// protein kinase activity	intracellular	---	7 D2|7 39.0 cM	14159
171605_i_at	27.2	0.566667	21.7	0.529268	14.8	0.352381	4.8	0.133333	AV166632	---	---	---	---	---	---	---	---
171602_r_at	9.1	0.189583	12.6	0.307317	1.9	0.1	3.5	0.1	AV154567	RIKEN cDNA 2610510H03 gene (2610510H03Rik), mRNA	2610510H03Rik	---	---	---	---	2 E1	68215
171598_f_at	12.8	0.266667	13.7	0.334146	13.8	0.328571	5.7	0.158333	AV153048	solute carrier family 17 (sodium-dependent inorganic phosphate cotransporter), member 7	Slc17a7	sequestering of neurotransmitter /// transport	sodium:inorganic phosphate symporter activity /// transporter activity	integral to membrane /// integral to membrane	---	7 B3	72961
171595_at	73.1	1.52292	64.2	1.56585	18.9	0.45	19.9	0.552778	AV149702	lipoma HMGIC fusion partner-like 2	Lhfpl2	metabolism	transaminase activity /// transferase activity /// transferase activity	integral to membrane	---	13 C3-D1	218454
171588_f_at	6.8	0.141667	10.8	0.263415	41.2	0.980952	13.2	0.366667	AV146734	RIKEN cDNA 1110039B18 gene	1110039B18Rik	transcription	nucleotide binding /// DNA binding /// calcium ion binding	extracellular region /// nucleus	---	5 B1	68796
171584_f_at	138.1	2.87708	152.9	3.72927	63.6	1.51429	23.5	0.652778	AV145474	interleukin 2 receptor, gamma chain	Il2rg	---	receptor activity /// hematopoietin/interferon-class (D200-domain) cytokine receptor activity /// interleukin-2 binding /// protein binding	external side of plasma membrane /// membrane /// integral to membrane /// integral to membrane	Inflammatory_Response_Pathway	X C3|X 38.0 cM	16186
171535_r_at	15.3	0.31875	31.7	0.773171	10.3	0.245238	3.3	0.1	AV101030	mutS homolog 6 (E. coli)	Msh6	DNA metabolism /// DNA repair /// mismatch repair /// short patch mismatch repair system /// response to DNA damage stimulus /// determination of adult life span /// induction of apoptosis by intracellular signals /// response to UV /// negative regulatio	nucleotide binding /// DNA binding /// DNA binding /// damaged DNA binding /// damaged DNA binding /// ATP binding /// DNA binding /// damaged DNA binding	---	---	17 E4|17 47.0 cM	17688
171531_r_at	40.1	0.835417	35.8	0.873171	3.5	0.1	2	0.1	AV100106	---	---	---	---	---	---	---	---
171506_r_at	37.3	0.777083	49.5	1.20732	45.6	1.08571	13.8	0.383333	AV082886	7-dehydrocholesterol reductase	Dhcr7	blood vessel development /// steroid biosynthesis /// cholesterol biosynthesis /// lipid biosynthesis /// sterol biosynthesis /// cell differentiation /// lung development /// regulation of cell proliferation /// sterol biosynthesis	oxidoreductase activity /// 7-dehydrocholesterol reductase activity /// 7-dehydrocholesterol reductase activity	endoplasmic reticulum /// membrane /// integral to membrane /// integral to membrane	Cholesterol_Biosynthesis /// Biosynthesis of steroids	7 F5	13360
171477_r_at	19.8	0.4125	15.9	0.387805	19.5	0.464286	1.2	0.1	AV004099	---	---	---	---	---	---	---	---
171472_i_at	-6.4	0.1	16.6	0.404878	0.3	0.1	0.2	0.1	AV047978	RIKEN cDNA 2300009A05 gene	2300009A05Rik	---	---	---	---	9 D	69478
171459_i_at	3.2	0.1	13.8	0.336585	8.1	0.192857	-1.4	0.1	AV045395	---	---	---	---	---	---	---	---
171442_i_at	27.8	0.579167	27.5	0.670732	13.5	0.321429	4.9	0.136111	AV030668	---	---	---	---	---	---	---	---
171427_at	19.1	0.397917	56.2	1.37073	44	1.04762	6.7	0.186111	AV020430	RIKEN cDNA 2310069N01 gene	2310069N01Rik	---	structural molecule activity	---	---	3 F1	76585
171397_at	249.9	5.20625	168.6	4.1122	33.3	0.792857	171.4	4.76111	AV301467	immediate early response 5-like	Ier5l	---	---	---	---	2 B	72500
171382_i_at	43.8	0.9125	34	0.829268	1.7	0.1	11.7	0.325	AV297834	Phosphoribosyl pyrophosphate synthetase 1 (Prps1), mRNA	Prps1	nucleoside metabolism /// ribonucleoside monophosphate biosynthesis /// nucleotide biosynthesis /// nucleoside metabolism /// ribonucleoside monophosphate biosynthesis /// nucleotide biosynthesis	magnesium ion binding /// ribose phosphate diphosphokinase activity /// kinase activity /// transferase activity /// lipoate-protein ligase B activity /// metal ion binding /// lipoate-protein ligase B activity	---	Nucleotide_Metabolism /// Histidine metabolism /// Pentose phosphate pathway /// Purine metabolism	---	19139
171320_i_at	15.9	0.33125	19.2	0.468293	11	0.261905	5.2	0.144444	AV239408	---	---	---	---	---	---	---	---
171307_r_at	35.5	0.739583	16.7	0.407317	10.3	0.245238	13.7	0.380556	AV226167	RIKEN cDNA 4632411P08 gene	4632411P08Rik	---	---	---	---	---	78263
171298_i_at	25.2	0.525	19.9	0.485366	22.7	0.540476	2.8	0.1	AV220665	---	---	---	---	---	---	---	---
171270_r_at	21.4	0.445833	20.4	0.497561	8.3	0.197619	3.5	0.1	AV210815	---	---	---	---	---	---	---	---
171215_at	6.2	0.129167	34	0.829268	38.7	0.921429	19.1	0.530556	AV147762	---	---	---	---	---	---	---	---
171190_f_at	22.1	0.460417	21.4	0.521951	13.5	0.321429	5.2	0.144444	AV118515	odd Oz/ten-m homolog 3 (Drosophila)	Odz3	---	---	integral to plasma membrane	---	8 B2	23965
171181_r_at	24.8	0.516667	26.8	0.653659	7.5	0.178571	7.2	0.2	AV111095	zinc finger protein 637	Zfp637	---	metal ion binding /// nucleic acid binding /// zinc ion binding	nucleus	---	6 F1	232337
171180_at	38.3	0.797917	52.7	1.28537	1	0.1	41.2	1.14444	AV110829	---	---	---	---	---	---	---	---
171170_r_at	13.8	0.2875	34.5	0.841463	15.7	0.37381	8.7	0.241667	AV101645	Bri3 binding protein	Bri3bp	---	---	integral to membrane	---	5 F	76809
171161_i_at	47.5	0.989583	-3	0.1	17.2	0.409524	23.3	0.647222	AV100189	GTP binding protein 6 (putative)	Gtpbp6	---	GTP binding	---	---	---	107999
171138_i_at	73.3	1.52708	85.9	2.09512	71	1.69048	25	0.694444	AV083291	calsequestrin 1	Casq1	regulation of muscle contraction /// muscle development	calcium ion binding	extracellular space /// mitochondrion /// sarcoplasmic reticulum /// sarcoplasmic reticulum	Calcium_regulation_in_cardiac_cells	1 H3|1 94.0 cM	12372
171132_r_at	28.2	0.5875	26.4	0.643902	-10.6	0.1	16.7	0.463889	AV066594	---	---	---	---	---	---	---	---
171124_at	20.5	0.427083	25.2	0.614634	1.9	0.1	10.5	0.291667	AV019721	three prime repair exonuclease 2	Trex2	DNA repair /// response to DNA damage stimulus	magnesium ion binding /// nuclease activity /// exonuclease activity /// exodeoxyribonuclease III activity /// hydrolase activity	intracellular /// nucleus	---	X A6	24102
171082_at	24.2	0.504167	0.3	0.1	-8	0.1	5.4	0.15	AV034523	---	---	---	---	---	---	---	---
171060_at	17.9	0.372917	25.3	0.617073	45.6	1.08571	3.3	0.1	AV361849	---	---	---	---	---	---	---	---
171036_at	41.8	0.870833	44.2	1.07805	34.1	0.811905	8.8	0.244444	AV331822	---	---	---	---	---	---	---	---
171010_at	9.3	0.19375	18	0.439024	10.1	0.240476	2	0.1	AV329897	---	---	---	---	---	---	---	---
170989_r_at	60.9	1.26875	58.1	1.41707	52.4	1.24762	12	0.333333	AV144582	---	---	---	---	---	---	---	---
170981_r_at	31.5	0.65625	28.4	0.692683	24.9	0.592857	5.8	0.161111	AV311906	RIKEN cDNA 2310007F21 gene	2310007F21Rik	transport /// protein transport	---	---	---	9 D	66939
170979_r_at	90.8	1.89167	133.6	3.25854	55.9	1.33095	14.4	0.4	AV138533	glycine/arginine rich protein 1	Grrp1	---	---	---	---	4 D3	72690
170953_f_at	18.1	0.377083	5.9	0.143902	89.3	2.12619	53.3	1.48056	AV122377	mitogen-activated protein kinase 12	Mapk12	protein amino acid phosphorylation /// cell cycle	nucleotide binding /// magnesium ion binding /// protein kinase activity /// protein serine/threonine kinase activity /// MAP kinase activity /// protein-tyrosine kinase activity /// ATP binding /// kinase activity /// transferase activity /// metal ion binding /// protein binding	cytoplasm	Integrin-mediated_cell_adhesion_KEGG /// MAPK_Cascade /// S1P_Signaling	15 E3	29857
170940_at	65.8	1.37083	36.4	0.887805	11.6	0.27619	23.5	0.652778	AV103624	hemoglobin alpha, adult chain 1	Hba-a1	transport /// oxygen transport	oxygen transporter activity /// binding /// iron ion binding /// oxygen binding /// heme binding /// metal ion binding	mitochondrion /// hemoglobin complex	---	11 A4|11 16.0 cM	15122
170929_at	4.5	0.1	12.8	0.312195	24	0.571429	13	0.361111	AV101048	peptidylprolyl isomerase (cyclophilin)-like 2	Ppil2	protein folding /// protein ubiquitination	peptidyl-prolyl cis-trans isomerase activity /// isomerase activity /// ubiquitin-protein ligase activity	nucleus /// ubiquitin ligase complex	Calcium signaling pathway	16 A2	66053
170899_at	20.5	0.427083	16.3	0.397561	4.3	0.102381	10.5	0.291667	AV075903	---	---	---	---	---	---	---	---
170890_f_at	36.9	0.76875	11.9	0.290244	8	0.190476	37.8	1.05	AV052200	presenilin enhancer 2 homolog (C. elegans)	Psenen	Notch signaling pathway /// membrane protein ectodomain proteolysis /// Notch receptor processing /// protein processing /// amyloid precursor protein catabolism /// positive regulation of enzyme activity	protein binding	endoplasmic reticulum /// Golgi stack /// integral to membrane /// endoplasmic reticulum /// Golgi apparatus /// integral to plasma membrane /// integral to membrane	---	7 A3	66340
170867_r_at	8.9	0.185417	18.7	0.456098	6.1	0.145238	4	0.111111	AV046400	---	---	---	---	---	---	---	---
170836_at	138.5	2.88542	196.1	4.78293	51.1	1.21667	48.7	1.35278	AV026792	expressed sequence AI317395	AI317395	proteolysis /// protein targeting	aspartic-type endopeptidase activity	integral to membrane	---	10 B1	215929
170764_at	12	0.25	30.7	0.74878	11.7	0.278571	-1.1	0.1	AV348685	Catenin (cadherin associated protein), alpha 3 (Ctnna3), mRNA	Catna3	cell adhesion	structural molecule activity /// protein binding /// cadherin binding	lamellipodium /// cytoskeleton /// actin cytoskeleton	---	10 B5.1	216033
170758_i_at	15.8	0.329167	11.2	0.273171	14.7	0.35	2.7	0.1	AV307890	---	---	---	---	---	---	---	---
170742_i_at	35.4	0.7375	17.3	0.421951	4.8	0.114286	9.7	0.269444	AV305286	---	---	---	---	---	---	---	---
170734_at	31.8	0.6625	67.5	1.64634	60.9	1.45	12.6	0.35	AV304453	Adaptor protein with pleckstrin homology and src (Aps), mRNA	Aps	B-1 B cell homeostasis /// intracellular signaling cascade /// insulin receptor signaling pathway /// cytokine and chemokine mediated signaling pathway /// regulation of metabolism /// actin cytoskeleton organization and biogenesis /// glucose homeostasis	transmembrane receptor protein tyrosine kinase adaptor protein activity /// SH3/SH2 adaptor activity /// protein binding	actin filament /// membrane /// cytoplasm /// plasma membrane	---	5 G1	23921
170709_at	9.1	0.189583	13.5	0.329268	0.6	0.1	2.1	0.1	AV298405	---	---	---	---	---	---	---	---
170698_f_at	33.8	0.704167	27.9	0.680488	30	0.714286	0.2	0.1	AV296774	HLA-B associated transcript 4 /// similar to Bat4 protein	Bat4 /// LOC434585	regulation of transcription, DNA-dependent	nucleic acid binding /// DNA binding /// transcription factor activity /// protein binding	extracellular space /// intracellular	---	17 B1|17 19.02 cM	434585 /// 81845
170682_i_at	146.4	3.05	113.1	2.75854	35.6	0.847619	39.2	1.08889	AV290418	procollagen, type XIV, alpha 1	Col14a1	phosphate transport /// cell adhesion	structural molecule activity /// protein binding /// extracellular matrix structural constituent conferring tensile strength	extracellular matrix (sensu Metazoa) /// collagen /// cytoplasm	---	15 D	12818
170668_r_at	10.1	0.210417	25.6	0.62439	20.4	0.485714	2.2	0.1	AV338697	transmembrane protein 24	Tmem24	---	---	integral to membrane	---	9 B	71764
170665_at	9.7	0.202083	14	0.341463	11.4	0.271429	4	0.111111	AV337927	cleavage stimulation factor, 3' pre-RNA subunit 2, tau	Cstf2t	mRNA polyadenylylation /// mRNA processing	nucleic acid binding /// RNA binding /// protein binding /// nucleic acid binding /// RNA binding	nucleus	mRNA_processing_binding_Reactome	19 C1	83410
170663_at	24.8	0.516667	17.8	0.434146	8.6	0.204762	3.1	0.1	AV333633	COX11 homolog, cytochrome c oxidase assembly protein (yeast)	Cox11	---	copper ion binding	mitochondrion /// integral to membrane	---	11 D	69802
170608_at	19.8	0.4125	13.4	0.326829	-7.1	0.1	8.8	0.244444	AV260144	histone deacetylase 11	Hdac11	transcription /// regulation of transcription, DNA-dependent /// chromatin modification /// chromatin modification	hydrolase activity /// histone deacetylase activity /// transcription factor binding	nucleus /// histone deacetylase complex /// nucleus /// cytoplasm	---	6 D1	232232
170525_r_at	21.6	0.45	18.2	0.443902	10.2	0.242857	-3.5	0.1	AV309782	---	---	---	---	---	---	---	---
170517_at	-0.3	0.1	13.8	0.336585	-0.5	0.1	2.2	0.1	AV308914	---	---	---	---	---	---	---	---
170475_r_at	21.7	0.452083	38.1	0.929268	22.7	0.540476	9.8	0.272222	AV211425	Max protein (Max), mRNA	Max	transcription /// regulation of transcription, DNA-dependent /// regulation of transcription	DNA binding /// protein binding /// transcription regulator activity /// DNA binding /// transcription factor activity	nucleus	---	---	17187
170469_r_at	3.3	0.1	18.9	0.460976	33.3	0.792857	23.8	0.661111	AV212376	mitochondrial translation optimization 1 homolog (S. cerevisiae)	Mto1	cellular respiration /// electron transport /// tRNA processing	oxidoreductase activity	mitochondrion /// mitochondrion	---	9 E1	68291
170462_r_at	60.2	1.25417	49.7	1.2122	90	2.14286	14.5	0.402778	AV210359	lysozyme-like 4	Lyzl4	cell wall catabolism	lysozyme activity	extracellular region /// extracellular space /// extracellular region	---	9 F4	69032
170445_r_at	99.4	2.07083	61.1	1.49024	39.4	0.938095	17.9	0.497222	AV207114	histone H1-like protein in spermatids 1	Hils1	transcription /// regulation of transcription, DNA-dependent /// development /// spermatogenesis /// chromatin modification /// cell differentiation	DNA binding	nucleus /// chromosome	---	11 C	54388
170410_at	26.5	0.552083	63.4	1.54634	-0.6	0.1	6.9	0.191667	AV333344	fibroblast growth factor 10	Fgf10	induction of an organ /// cell-cell signaling /// positive regulation of cell proliferation /// fibroblast growth factor receptor signaling pathway /// organ morphogenesis /// organ morphogenesis /// negative regulation of cell differentiation /// protein	fibroblast growth factor receptor binding /// protein binding /// growth factor activity /// fibroblast growth factor receptor binding /// growth factor activity /// heparin binding	extracellular space /// extracellular space /// nucleus /// cell surface	---	13 A3-A4|13 75.0 cM	14165
170357_r_at	-150	0.1	-86.3	0.1	-70.6	0.1	-108.6	0.1	AV168441	v-rel reticuloendotheliosis viral oncogene homolog A (avian)	Rela	transcription /// regulation of transcription, DNA-dependent /// defense response /// organ morphogenesis /// negative regulation of protein catabolism /// positive regulation of interleukin-12 biosynthesis /// regulation of transcription /// positive reg	DNA binding /// transcription factor activity /// protein binding /// transcriptional activator activity /// DNA binding /// transcription factor activity	nucleus /// cytoplasm /// nucleus	Apoptosis /// Apoptosis_GenMAPP	19 B1-3|19 0.5 cM	19697
170308_at	36.9	0.76875	37	0.902439	32.7	0.778571	8.3	0.230556	AV125918	---	---	---	---	---	---	---	---
170244_at	15.1	0.314583	14	0.341463	10.6	0.252381	2	0.1	AV361879	progestin and adipoQ receptor family member IV	Paqr4	---	receptor activity	integral to membrane /// integral to membrane	---	17 A3.3	76498
170157_at	17.5	0.364583	9.4	0.229268	11.7	0.278571	4	0.111111	AV045286	---	---	---	---	---	---	---	---
170074_at	14.5	0.302083	21.5	0.52439	9.6	0.228571	5	0.138889	AV307574	---	---	---	---	---	---	---	---
170064_f_at	18.6	0.3875	19.6	0.478049	4.4	0.104762	15.5	0.430556	AV305824	solute carrier family 2 (facilitated glucose transporter), member 3	Slc2a3	transport /// carbohydrate transport	transporter activity /// sugar porter activity /// glucose transporter activity /// carrier activity /// glucose transporter activity	extracellular space /// integral to plasma membrane /// membrane /// integral to membrane /// integral to membrane	---	6 F2|6 59.0 cM	20527
170060_r_at	-28.2	0.1	49.7	1.2122	-60.5	0.1	55	1.52778	AV305600	Homeo box A11 (Hoxa11), mRNA	Hoxa11	skeletal development /// metanephros development /// induction of an organ /// transcription /// regulation of transcription, DNA-dependent /// development /// pattern specification /// organ morphogenesis /// regulation of transcription /// development	DNA binding /// transcription factor activity /// protein binding /// DNA binding	nucleus /// transcription factor complex	---	---	15396
170054_at	28.6	0.595833	11	0.268293	-0.9	0.1	20.6	0.572222	AV303759	---	---	---	---	---	---	---	---
169969_at	13.4	0.279167	21.7	0.529268	5.2	0.12381	-2.9	0.1	AV260031	TATA box binding protein (Tbp)-associated factor, RNA polymerase I, B	Taf1b	transcription from RNA polymerase I promoter	protein binding /// transcription regulator activity	RNA polymerase I transcription factor complex	---	12 A3	21340
169954_i_at	31.5	0.65625	38.5	0.939024	20.6	0.490476	11.2	0.311111	AV258239	aldehyde dehydrogenase family 1, subfamily A2	Aldh1a2	eye development (sensu Mammalia) /// metabolism /// determination of bilateral symmetry /// anterior/posterior pattern formation /// proximal/distal pattern formation /// morphogenesis of embryonic epithelium /// neuron differentiation /// embryonic limb	retinal dehydrogenase activity /// aldehyde dehydrogenase activity /// oxidoreductase activity	---	---	9 D|9 42.0 cM	19378
169908_i_at	5.4	0.1125	5.6	0.136585	25.4	0.604762	13.2	0.366667	AV217176	PREDICTED: mirror-image polydactyly gene 1 homolog [Mus musculus], mRNA sequence	Mipol1	nucleoside metabolism /// ribonucleoside monophosphate biosynthesis /// nucleotide biosynthesis	ribose phosphate diphosphokinase activity /// kinase activity /// lipoate-protein ligase B activity	---	---	---	73490
169891_i_at	-7.6	0.1	12.5	0.304878	3.1	0.1	1.8	0.1	AV209123	RIKEN cDNA 4933422H20 gene	4933422H20Rik	protein ubiquitination	receptor activity /// zinc ion binding /// ubiquitin-protein ligase activity /// zinc ion binding	intracellular /// ubiquitin ligase complex /// intracellular	---	11 E2	432613
169870_f_at	13.8	0.2875	21.2	0.517073	22	0.52381	1.9	0.1	AV205531	Telomeric repeat binding factor 2 (Terf2), mRNA	Terf2	telomere maintenance /// cell cycle /// regulation of transcription /// telomere maintenance	DNA binding	chromosome, telomeric region /// nucleus /// chromosome	---	---	21750
169804_r_at	38.6	0.804167	78.5	1.91463	-14.2	0.1	24.5	0.680556	AV125567	mitochondrial intermediate peptidase	Mipep	proteolysis	magnesium ion binding /// mitochondrial intermediate peptidase activity /// metallopeptidase activity /// hydrolase activity /// manganese ion binding /// metalloendopeptidase activity /// metallopeptidase activity /// zinc ion binding /// hydrolase activ	mitochondrion	---	14 C3	70478
169788_r_at	41.6	0.866667	60.6	1.47805	35.3	0.840476	11.4	0.316667	AV116978	---	---	---	---	---	---	---	---
169751_r_at	29.8	0.620833	31.4	0.765854	-7	0.1	5.1	0.141667	AV094515	---	---	---	---	---	---	---	---
169693_r_at	14.5	0.302083	36.3	0.885366	9.6	0.228571	9.6	0.266667	AV046384	---	---	---	---	---	---	---	---
169651_i_at	110	2.29167	92.8	2.26341	17.1	0.407143	15.4	0.427778	AV306600	centrosome and spindle pole associated protein 1	Cspp1	---	---	---	---	1 A2	211660
169640_i_at	11.7	0.24375	17.6	0.429268	12.5	0.297619	4.8	0.133333	AV303408	Ribosomal protein S6, mRNA (cDNA clone MGC:6573 IMAGE:3481640)	Rps6	protein biosynthesis /// ribosome biogenesis /// protein biosynthesis	RNA binding /// structural constituent of ribosome /// structural constituent of ribosome	intracellular /// cytoplasm /// cytosolic ribosome (sensu Eukaryota) /// ribosome /// cytosolic small ribosomal subunit (sensu Eukaryota) /// ribonucleoprotein complex /// intracellular /// ribosome	Ribosomal_Proteins /// mRNA_processing_binding_Reactome	4 C3	20104
169636_f_at	46	0.958333	90.5	2.20732	50	1.19048	23.4	0.65	AV302400	Nudix (nucleoside diphosphate linked moiety X)-type motif 4, mRNA (cDNA clone MGC:25580 IMAGE:3994391)	Nudt4	intracellular signaling cascade /// calcium-mediated signaling /// cyclic-nucleotide-mediated signaling /// regulation of RNA export from nucleus /// intracellular transport	magnesium ion binding /// diphosphoinositol-polyphosphate diphosphatase activity /// hydrolase activity /// manganese ion binding /// metal ion binding /// diphosphoinositol-polyphosphate diphosphatase activity	intracellular	---	10 C3	71207
169610_r_at	62.1	1.29375	48.9	1.19268	99.9	2.37857	16.9	0.469444	AV297038	RIKEN cDNA 1200015F23 gene	1200015F23Rik	---	binding	---	---	2 E5	67809
169586_i_at	23.3	0.485417	33.6	0.819512	27.1	0.645238	7.3	0.202778	AV263747	---	---	---	---	---	---	---	---
169584_at	30.8	0.641667	5.6	0.136585	54.8	1.30476	59.2	1.64444	AV260604	spermatogenesis and centriole associated 1	Spatc1	---	protein binding /// gamma-tubulin binding	cytoplasm /// centrosome	---	15 E1	74281
169549_at	19.4	0.404167	22.7	0.553659	16.6	0.395238	5.7	0.158333	AV228682	0 day neonate skin cDNA, RIKEN full-length enriched library, clone:4631401G22 product:unclassifiable, full insert sequence	---	---	---	---	---	---	---
169522_r_at	52.1	1.08542	57.7	1.40732	33.5	0.797619	15.8	0.438889	AV214217	---	---	---	---	---	---	---	---
169504_r_at	98.7	2.05625	103.6	2.52683	99.8	2.37619	31.3	0.869444	AV209889	glutathione S-transferase, mu 1 /// similar to Glutathione S-transferase Mu 1 (GST class-mu 1) (Glutathione S-transferase GT8.7) (pmGT10) (GST 1-1) /// similar to Glutathione S-transferase Mu 1 (GST class-mu 1) (Glutathione S-transferase GT8.7) (pmGT10) (	Gstm1 /// LOC433943 /// LOC436518 /// LOC547390	metabolism	glutathione transferase activity /// transferase activity	---	---	3 F3 /// 5 F	14862 /// 433943 /// 436518 /// 547390
169503_r_at	15.7	0.327083	22.8	0.556098	0.3	0.1	6.2	0.172222	AV209863	---	---	---	---	---	---	---	---
169494_i_at	28.6	0.595833	21.3	0.519512	14.4	0.342857	6	0.166667	AV208919	---	---	---	---	---	---	---	---
169461_r_at	5.2	0.108333	16.7	0.407317	8.6	0.204762	0.3	0.1	AV170553	---	---	---	---	---	---	---	---
169430_at	22.5	0.46875	53.6	1.30732	15.8	0.37619	10.8	0.3	AV141800	RIKEN cDNA 2700078E11 gene	2700078E11Rik	cell cycle	DNA binding	---	---	19 D3	78832
169414_f_at	40.4	0.841667	25.9	0.631707	19.3	0.459524	7.4	0.205556	AV118454	signal recognition particle 68	Srp68	---	RNA binding /// binding /// RNA binding	nucleus /// signal recognition particle (sensu Eukaryota) /// ribonucleoprotein complex /// nucleus /// signal recognition particle (sensu Eukaryota)	mRNA_processing_binding_Reactome	11 E2	217337
169411_at	21.3	0.44375	11.3	0.27561	8.7	0.207143	2.4	0.1	AV112147	RIKEN cDNA 1110007C09 gene	1110007C09Rik	regulation of apoptosis	protein binding	intracellular /// nucleus	---	13 A5	68480
169408_at	6.2	0.129167	17.5	0.426829	16	0.380952	0.9	0.1	AV110775	RIKEN cDNA 2600014E21 gene	2600014E21Rik	---	---	---	---	---	72134
169372_i_at	23.5	0.489583	33.3	0.812195	-5.4	0.1	-5.5	0.1	AV081039	succinate-Coenzyme A ligase, GDP-forming, beta subunit /// similar to Succinate-Coenzyme A ligase, GDP-forming, beta subunit	Suclg2 /// LOC434885	tricarboxylic acid cycle /// metabolism	catalytic activity /// succinate-CoA ligase (GDP-forming) activity /// succinate-semialdehyde dehydrogenase activity /// ligase activity	mitochondrion /// mitochondrion	Krebs-TCA_Cycle	6 41.0 cM /// X F4	20917 /// 434885
169342_i_at	22.9	0.477083	5.7	0.139024	6	0.142857	2.8	0.1	AV002728	---	---	---	---	---	---	---	---
169285_f_at	19.1	0.397917	19.8	0.482927	17.5	0.416667	6.8	0.188889	AV347737	zinc finger homeobox 1b	Zfhx1b	neural crest cell migration /// transcription /// regulation of transcription, DNA-dependent /// regulation of transcription /// nervous system development	nucleic acid binding /// DNA binding /// transcription factor activity /// zinc ion binding /// metal ion binding /// phosphatase regulator activity /// transcriptional repressor activity	nucleus	TGF_Beta_Signaling_Pathway	2 C1	24136
169281_at	15.4	0.320833	18.4	0.44878	-12	0.1	-3.3	0.1	AV307978	gene model 877, (NCBI)	Gm877	regulation of progression through cell cycle	---	nucleus	---	11 B1.1	380694
169261_at	24.2	0.504167	29.5	0.719512	22.2	0.528571	5.2	0.144444	AV298003	Eph receptor A1	Epha1	protein amino acid phosphorylation /// transport /// signal transduction /// transmembrane receptor protein tyrosine kinase signaling pathway	nucleotide binding /// protein kinase activity /// protein serine/threonine kinase activity /// protein-tyrosine kinase activity /// transmembrane receptor protein tyrosine kinase activity /// receptor activity /// ephrin receptor activity /// ATP binding	integral to plasma membrane /// membrane /// integral to membrane	---	6 B2.1	13835
169237_i_at	-0.3	0.1	8.2	0.2	28.2	0.671429	2.5	0.1	AV348694	runt related transcription factor 2	Runx2	skeletal development /// osteoblast differentiation /// osteoblast differentiation /// transcription /// regulation of transcription, DNA-dependent /// regulation of fibroblast growth factor receptor signaling pathway /// odontogenesis (sensu Vertebrata) /// regulation of odontogenesis (sensu Vertebrata) /// positive regulation of transcription from RNA polymerase II promoter /// positive regulat…	DNA binding /// chromatin binding /// transcription factor activity /// protein binding /// ATP binding /// DNA binding /// transcription factor activity	nucleus /// cytoplasm /// nucleus	TGF_Beta_Signaling_Pathway	17 B3|17 28.07 cM	12393
169228_r_at	50	1.04167	56.9	1.3878	18.9	0.45	16.3	0.452778	AV306191	RIKEN cDNA 6430514M23 gene	6430514M23Rik	---	---	---	---	---	399595
169216_f_at	1	0.1	30	0.731707	-2.8	0.1	8.7	0.241667	AV304392	Olfactomedin 4 (Olfm4), mRNA	---	---	---	extracellular space	---	---	---
169206_i_at	111.2	2.31667	71.6	1.74634	39	0.928571	24	0.666667	AV300864	AKT1 substrate 1 (proline-rich)	Akt1s1	Notch signaling pathway	---	---	---	7 B2	67605
169194_r_at	14	0.291667	13.6	0.331707	16	0.380952	5.6	0.155556	AV297504	---	---	---	---	---	---	---	---
169193_f_at	-0.6	0.1	13.4	0.326829	26.3	0.62619	14	0.388889	AV296944	Ang	2010317E24Rik	---	calcium ion binding	---	---	2 A3	72080
169190_f_at	35.3	0.735417	52.9	1.29024	38.5	0.916667	15	0.416667	AV296279	wingless-related MMTV integration site 5B	Wnt5b	signal transduction /// frizzled-2 signaling pathway /// cell-cell signaling /// development /// organ morphogenesis /// Wnt receptor signaling pathway	signal transducer activity /// receptor binding /// protein binding	extracellular region /// extracellular space /// extracellular region	Wnt_Signaling	6 F1|6 56.2 cM	22419
169136_i_at	31.1	0.647917	28	0.682927	33.6	0.8	1.9	0.1	AV237170	---	---	---	---	---	---	---	---
169135_r_at	6.7	0.139583	14.2	0.346341	12.4	0.295238	3.7	0.102778	AV235986	DNA segment, Chr 11, ERATO Doi 730, expressed	D11Ertd730e	---	nucleic acid binding /// nucleic acid binding	---	---	11 A5	193116
169132_at	21.8	0.454167	15.4	0.37561	10.2	0.242857	2.9	0.1	AV228721	DNA segment, Chr 2, ERATO Doi 391, expressed	D2Ertd391e	---	---	---	---	2 E1	51897
169097_at	14.4	0.3	22.3	0.543902	18.7	0.445238	5.4	0.15	AV210994	Fragile X mental retardation 1 neighbor, mRNA (cDNA clone MGC:117577 IMAGE:30788714)	Fmr1nb	---	---	---	---	X A7.1	207854
169049_r_at	69.4	1.44583	96.8	2.36098	60	1.42857	16.2	0.45	AV168093	ATPase, H+ transporting, V0 subunit D isoform 1	Atp6v0d1	ATP biosynthesis /// transport /// ion transport /// ATP synthesis coupled proton transport /// proton transport	hydrogen-exporting ATPase activity, phosphorylative mechanism /// hydrogen ion transporter activity /// hydrolase activity /// metal ion binding /// hydrogen-transporting ATP synthase activity, rotational mechanism /// hydrogen-transporting ATPase activit	proton-transporting two-sector ATPase complex	---	8 D3	11972
169035_f_at	203.4	4.2375	159.6	3.89268	65.9	1.56905	41.7	1.15833	AV153179	granulin	Grn	lipid catabolism	phospholipase A2 activity /// cytokine activity /// calcium ion binding	extracellular space /// mitochondrion	---	11 D|11 60.0 cM	14824
169020_at	52.5	1.09375	6.9	0.168293	79.4	1.89048	31	0.861111	AV140474	RIKEN cDNA 2810404F17 gene	2810404F17Rik	---	---	---	---	---	69968
169020_at	52.5	1.09375	6.9	0.168293	79.4	1.89048	31	0.861111	AV140474	RIKEN cDNA 2810404F17 gene	2810404F17Rik	---	---	---	---	---	69968
168976_i_at	13.8	0.2875	15.3	0.373171	16.1	0.383333	3	0.1	AV101007	Ribosomal protein S3, mRNA (cDNA clone MGC:6565 IMAGE:2811930)	Rps3	protein biosynthesis /// protein biosynthesis	nucleic acid binding /// structural constituent of ribosome /// nucleic acid binding /// structural constituent of ribosome	intracellular /// cytoplasm /// ribosome /// small ribosomal subunit /// ribonucleoprotein complex /// intracellular /// ribosome	Ribosomal_Proteins	---	27050
168964_r_at	19.8	0.4125	23.7	0.578049	18.8	0.447619	-5.9	0.1	AV095925	PDZ and LIM domain 7	Pdlim7	---	metal ion binding /// zinc ion binding /// protein binding	---	---	13 B2	67399
168938_r_at	14.5	0.302083	-0.6	0.1	4.2	0.1	6.3	0.175	AV069918	ubiquitin D	Ubd	protein modification /// ubiquitin cycle	---	nucleus	---	17 B3	24108
168891_r_at	22.8	0.475	38.1	0.929268	17.1	0.407143	4.2	0.116667	AV046422	Tetratricopeptide repeat domain 11, mRNA (cDNA clone MGC:18717 IMAGE:4221162)	Ttc11	apoptosis	binding	mitochondrion /// integral to membrane /// mitochondrion /// integral to membrane	---	5 G1	66437
168859_at	26.7	0.55625	40.1	0.978049	32	0.761905	11.6	0.322222	AV304692	Transcribed locus	---	---	---	---	---	---	---
168805_i_at	9.6	0.2	19.7	0.480488	-4.2	0.1	5.6	0.155556	AV277858	---	---	---	---	---	---	---	---
168790_at	12.7	0.264583	8.2	0.2	18.6	0.442857	2.4	0.1	AV259501	Discs, large homolog-associated protein 4 (Drosophila) (Dlgap4), mRNA	Dlgap4	cell-cell signaling	---	synapse	---	2 H1	228836
168781_at	-2.9	0.1	9.4	0.229268	25.3	0.602381	1	0.1	AV258801	open reading frame 9	ORF9	insulin secretion	cytokine activity /// cytokine activity	extracellular space /// nuclear membrane lumen /// extracellular space /// extracellular region	---	16 C4|16 71.3 cM	52793
168781_at	-2.9	0.1	9.4	0.229268	25.3	0.602381	1	0.1	AV258801	open reading frame 9	ORF9	insulin secretion	cytokine activity /// cytokine activity	extracellular space /// nuclear membrane lumen /// extracellular space /// extracellular region	---	16 C4|16 71.3 cM	52793
168771_r_at	7.9	0.164583	14.9	0.363415	9.9	0.235714	3.1	0.1	AV252508	---	---	---	---	---	---	---	---
168677_i_at	-8	0.1	24.2	0.590244	45.3	1.07857	17.4	0.483333	AV216384	---	---	---	---	---	---	---	---
168657_at	8.7	0.18125	52.7	1.28537	56.9	1.35476	24.6	0.683333	AV228758	Putative homeodomain transcription factor 1 (Phtf1), mRNA	Phtf1	transcription /// regulation of transcription, DNA-dependent /// regulation of transcription	DNA binding /// transcription factor activity /// transcription regulator activity /// protein binding	nucleus /// transcription factor complex /// integral to membrane /// nucleus	---	3 F2.2	18685
168644_r_at	93.8	1.95417	96.2	2.34634	102.1	2.43095	20.8	0.577778	AV207794	---	---	---	---	---	---	---	---
168629_at	23.2	0.483333	25.8	0.629268	21.3	0.507143	6.9	0.191667	AV205484	RIKEN cDNA 1700019A02 gene	1700019A02Rik	---	---	---	---	1 C1.1	69397
168547_f_at	20.7	0.43125	15.6	0.380488	20.5	0.488095	4.7	0.130556	AV371439	Ras association (RalGDS/AF-6) domain family 3	Rassf3	neuropeptide signaling pathway /// signal transduction	protein binding	---	---	10 D2	192678
168500_s_at	145	3.02083	158.3	3.86098	62.5	1.4881	41.5	1.15278	AV300716	RIKEN cDNA 2610307O08 gene	2610307O08Rik	---	---	---	---	18 B3	72512
168424_f_at	135.1	2.81458	73.2	1.78537	15.4	0.366667	17.3	0.480556	AV324563	RIKEN cDNA 1700017B05 gene	1700017B05Rik	---	---	---	---	9 C	74211
168401_f_at	74.3	1.54792	100.4	2.44878	24.1	0.57381	24.6	0.683333	AV293288	phospholipase D family, member 4	Pld4	metabolism	catalytic activity	---	---	12 F1	104759
168395_at	10.6	0.220833	3.3	0.1	5.6	0.133333	3.3	0.1	AI849387	AT rich interactive domain 4B (Rbp1 like)	Arid4b	---	nucleic acid binding /// DNA binding	intracellular	---	13 A1|13 8.0 cM	94246
168365_at	8.2	0.170833	-14.5	0.1	-12.7	0.1	-3.4	0.1	AV217847	heparin-binding EGF-like growth factor	Hbegf	epidermal growth factor receptor signaling pathway /// regulation of heart contraction rate /// cell migration /// wound healing, spreading of epidermal cells /// positive regulation of keratinocyte migration /// positive regulation of smooth muscle cell	receptor activity /// growth factor activity /// heparin binding /// epidermal growth factor receptor binding /// growth factor activity /// heparin binding	extracellular space /// integral to membrane /// integral to membrane	---	18 B2|18 15.0 cM	15200
168325_r_at	143.6	2.99167	192.5	4.69512	125.9	2.99762	88.5	2.45833	AV300302	cyclin-dependent kinase 5, regulatory subunit (p35) 1	Cdk5r1	---	protein binding /// cytoskeletal protein binding /// kinase activity /// cyclin-dependent protein kinase 5 activator activity /// cyclin-dependent protein kinase 5 activator activity /// cyclin-dependent protein kinase 5 activator activity	membrane fraction /// cyclin-dependent protein kinase 5 activator complex /// cyclin-dependent protein kinase 5 activator complex	---	11 B5|11 46.5 cM	12569
168319_at	28.7	0.597917	30	0.731707	24.5	0.583333	10.1	0.280556	AA444683	RIKEN cDNA 2810474O19 gene	2810474O19Rik	---	---	---	---	6 G3	67246
168294_f_at	174.8	3.64167	250	6.09756	56.8	1.35238	46.6	1.29444	AV236255	leukocyte immunoglobulin-like receptor, subfamily B (with TM and ITIM domains), member 3	Lilrb3	B cell homeostasis /// cytokine and chemokine mediated signaling pathway /// B cell mediated immunity /// dendritic cell differentiation	receptor activity	---	---	7 A1|7 1.0 cM	18733
168291_f_at	-2.9	0.1	-2.4	0.1	21.2	0.504762	16.9	0.469444	AV271877	expressed sequence AW822216	AW822216	cell adhesion	protein binding	membrane	---	1 C4	98733
168259_at	42.5	0.885417	9.6	0.234146	-17.1	0.1	85.9	2.38611	AV266120	RIKEN cDNA 4931440F15 gene	4931440F15Rik	---	binding	---	---	2006-03-03 11:00:00	216622
168259_at	42.5	0.885417	9.6	0.234146	-17.1	0.1	85.9	2.38611	AV266120	RIKEN cDNA 4931440F15 gene	4931440F15Rik	---	binding	---	---	2006-03-03 11:00:00	216622
168226_at	61.2	1.275	61.7	1.50488	34.5	0.821429	12.9	0.358333	AV208702	RIKEN cDNA 1700001P01 gene	1700001P01Rik	---	---	---	---	11 D	72215
168210_r_at	128.4	2.675	94.6	2.30732	14.8	0.352381	120.1	3.33611	AV248056	ATPase, H+ transporting, V0 subunit D, isoform 2	Atp6v0d2	ATP synthesis coupled proton transport /// ATP synthesis coupled proton transport	hydrogen-transporting ATP synthase activity, rotational mechanism /// hydrogen-transporting ATPase activity, rotational mechanism	proton-transporting two-sector ATPase complex /// proton-transporting two-sector ATPase complex	---	4 A3	242341
168204_r_at	6.9	0.14375	16	0.390244	8.9	0.211905	-3.3	0.1	AV243909	Aminoadipate-semialdehyde dehydrogenase-phosphopantetheinyl transferase, mRNA (cDNA clone MGC:47091 IMAGE:3497754)	Aasdhppt	fatty acid biosynthesis	transferase activity /// magnesium ion binding /// phosphopantetheinyltransferase activity	---	---	9 A1	67618
168193_r_at	34.8	0.725	1.8	0.1	34.3	0.816667	34.9	0.969444	AV223360	RIKEN cDNA 2410042D21 gene (2410042D21Rik), mRNA	2410042D21Rik	---	---	---	---	2 E4	72425
168169_f_at	6.8	0.141667	2.7	0.1	13	0.309524	22.4	0.622222	AV241252	PREDICTED: RIKEN cDNA 4732454E20 gene [Mus musculus], mRNA sequence	4732454E20Rik	---	---	integral to membrane	---	10 B1	270711
168143_r_at	12.3	0.25625	5.1	0.12439	9.8	0.233333	0.9	0.1	AV208714	ATP-binding cassette, sub-family A (ABC1), member 14	Abca14	---	nucleotide binding /// ATP binding /// ATPase activity /// nucleoside-triphosphatase activity	---	---	7 F2	67928
168133_f_at	24.7	0.514583	49.5	1.20732	14.7	0.35	14.1	0.391667	AV205798	aldehyde dehydrogenase 3 family, member B1	Aldh3b1	metabolism	aldehyde dehydrogenase [NAD(P)+] activity /// oxidoreductase activity	---	---	19 A	67689
168112_r_at	61.6	1.28333	65.9	1.60732	4	0.1	38.2	1.06111	AV323058	NAT9, mRNA (cDNA clone MGC:18761 IMAGE:4013700)	1110028N05Rik	---	transferase activity /// N-acetyltransferase activity	---	---	11 E2	66176
168090_at	-3.5	0.1	8.7	0.212195	18.7	0.445238	-10	0.1	AI597215	RIKEN cDNA 4921509E05 gene	4921509E05Rik	---	---	---	---	13 A3.1	319207
168080_i_at	9.6	0.2	0.6	0.1	6.8	0.161905	-4.4	0.1	AV273727	RIKEN cDNA 2010109I03 gene	2010109I03Rik	pathogenesis	---	extracellular space /// extracellular region	---	15 D3	67038
168052_i_at	3.5	0.1	-4.5	0.1	7.9	0.188095	1.9	0.1	AV259366	RIKEN cDNA 4930404I05 gene	4930404I05Rik	---	---	---	---	16 C3.3	67394
168020_at	9.7	0.202083	25.2	0.614634	22.4	0.533333	3.5	0.1	AV315730	---	---	---	---	---	---	---	---
168014_at	14.3	0.297917	15.7	0.382927	19	0.452381	7	0.194444	AU015644	RIKEN cDNA 1110034N17 gene	1110034N17Rik	---	---	---	---	---	107282
168001_i_at	15.8	0.329167	21.5	0.52439	6.4	0.152381	5.3	0.147222	AV355374	Transcribed locus	---	---	---	---	---	---	---
167985_i_at	82.8	1.725	104.9	2.55854	20.7	0.492857	23.8	0.661111	AV351845	cell division cycle 37 homolog (S. cerevisiae)-like 1	Cdc37l1	regulation of progression through cell cycle /// cytokinesis /// cell division /// regulation of progression through cell cycle	protein binding	cytoplasm	---	19 C2	67072
167973_f_at	192.8	4.01667	94.3	2.3	314.8	7.49524	527.8	14.6611	AV250381	keratin complex-1, acidic, gene C29	Krt1-c29	cytoskeleton organization and biogenesis	structural constituent of cytoskeleton /// structural molecule activity	intermediate filament	---	11 D|11 57.85 cM	16675
167915_f_at	11	0.229167	27.5	0.670732	18.9	0.45	7.6	0.211111	AV247986	fer-1-like 3, myoferlin (C. elegans)	Fer1l3	---	---	integral to membrane	---	19 C2	226101
167913_r_at	31.8	0.6625	61.7	1.50488	16.4	0.390476	8.5	0.236111	AV247013	src-like adaptor	Sla	intracellular signaling cascade /// intracellular signaling cascade	---	---	---	15 D2|15 37.5 cM	20491
167910_at	7.6	0.158333	13	0.317073	10.7	0.254762	3.5	0.1	AI035948	MAS-related GPR, member B2	Mrgprb2	signal transduction /// G-protein coupled receptor protein signaling pathway /// G-protein coupled receptor protein signaling pathway	signal transducer activity /// receptor activity /// G-protein coupled receptor activity /// G-protein coupled receptor activity, unknown ligand /// rhodopsin-like receptor activity /// G-protein coupled receptor activity	membrane /// integral to membrane /// integral to membrane	---	7 B3	243979
167902_i_at	28.3	0.589583	31	0.756098	23.5	0.559524	6	0.166667	AV238234	RIKEN cDNA C130053K05 gene	C130053K05Rik	metabolism /// biosynthesis	serine C-palmitoyltransferase activity /// transaminase activity /// transferase activity /// transferase activity, transferring nitrogenous groups /// transferase activity	---	---	2 F3	228677
167859_at	27.8	0.579167	4.2	0.102439	11.5	0.27381	24.6	0.683333	AV214083	huntingtin interacting protein 1	Hip1	endocytosis /// apoptosis /// caspase activation /// regulation of apoptosis /// clathrin cage assembly	protein binding /// clathrin binding /// actin binding /// phospholipid binding	cytoplasm /// Golgi apparatus /// clathrin-coated vesicle	---	5 F-G2|5 75.0 cM	215114
167827_at	26.6	0.554167	-2.1	0.1	-11.2	0.1	27.5	0.763889	AV307386	cyclin D1	Ccnd1	regulation of progression through cell cycle /// re-entry into mitotic cell cycle /// protein amino acid phosphorylation /// cell cycle /// fat cell differentiation /// cell division /// regulation of progression through cell cycle	protein kinase activity /// protein binding /// kinase activity /// cyclin-dependent protein kinase regulator activity	cyclin-dependent protein kinase holoenzyme complex /// nucleus /// cytosol /// nucleus	G1_to_S_cell_cycle_Reactome /// Wnt_Signaling	7 F5|7 72.3 cM	12443
167827_at	26.6	0.554167	-2.1	0.1	-11.2	0.1	27.5	0.763889	AV307386	cyclin D1	Ccnd1	regulation of progression through cell cycle /// re-entry into mitotic cell cycle /// protein amino acid phosphorylation /// cell cycle /// fat cell differentiation /// cell division /// regulation of progression through cell cycle	protein kinase activity /// protein binding /// kinase activity /// cyclin-dependent protein kinase regulator activity	cyclin-dependent protein kinase holoenzyme complex /// nucleus /// cytosol /// nucleus	G1_to_S_cell_cycle_Reactome /// Wnt_Signaling	7 F5|7 72.3 cM	12443
167810_r_at	629.8	13.1208	200.6	4.89268	105.3	2.50714	280.7	7.79722	AV318344	Vesicle-associated membrane protein, associated protein B and C (Vapb), mRNA	Vapb	---	structural molecule activity	integral to membrane	---	---	56491
167799_r_at	2	0.1	-0.2	0.1	6.6	0.157143	3.8	0.105556	AV275722	Transcribed locus	---	---	---	---	---	---	---
167794_f_at	15.3	0.31875	33.6	0.819512	16.8	0.4	5.9	0.163889	AV274515	stromal antigen 3	Stag3	cell cycle /// chromosome segregation /// male meiosis sister chromatid cohesion /// female meiosis sister chromatid cohesion /// meiosis	binding	synaptonemal complex /// transverse filament /// nucleus	---	5 G2|5 67.0 cM	50878
167790_at	18.6	0.3875	13	0.317073	-1.1	0.1	18.4	0.511111	AA274793	integrin, alpha D	Itgad	integrin-mediated signaling pathway	---	---	---	7 F3	381924
167768_r_at	104.8	2.18333	98.6	2.40488	28.6	0.680952	43.9	1.21944	AV252360	cathepsin K	Ctsk	proteolysis /// proteolysis	cysteine-type endopeptidase activity /// cathepsin K activity /// peptidase activity /// cysteine-type peptidase activity /// hydrolase activity /// cathepsin K activity /// cysteine-type peptidase activity	extracellular space	---	3 F2.1|3 47.9 cM	13038
167672_f_at	52.9	1.10208	18.7	0.456098	11.6	0.27619	-1.7	0.1	AV290571	complement component 2 (within H-2S)	C2	proteolysis /// immune response /// complement activation /// complement activation, classical pathway /// innate immune response	classical-complement-pathway C3/C5 convertase activity /// serine-type endopeptidase activity /// chymotrypsin activity /// trypsin activity /// peptidase activity /// hydrolase activity	extracellular region /// extracellular space /// extracellular space	Complement_Activation_Classical	17 B1|17 18.86 cM	12263
167660_at	-0.1	0.1	12	0.292683	-9.5	0.1	53.3	1.48056	AI429194	cation channel, sperm associated 2	Catsper2	ion transport /// cation transport /// transport /// ion transport /// cation transport	ion channel activity /// cation channel activity /// ion channel activity /// cation channel activity	membrane /// integral to membrane /// flagellum /// membrane /// integral to membrane	---	2 E5	212670
167654_i_at	190.2	3.9625	175.2	4.27317	90.5	2.15476	46	1.27778	AV269264	---	---	---	---	---	---	---	---
167632_at	339	7.0625	147.8	3.60488	461	10.9762	723	20.0833	AI646239	hypothetical protein A030011M19	A030011M19	---	---	---	---	1 H3	240916
167582_f_at	106.3	2.21458	131.6	3.20976	72.7	1.73095	26.3	0.730556	AV014853	chemokine (C-C motif) ligand 6	Ccl6	chemotaxis /// immune response /// signal transduction /// sensory perception	cytokine activity /// chemokine activity	extracellular region /// extracellular space /// extracellular space	---	11 C|11 47.51 cM	20305
167562_i_at	46	0.958333	44.6	1.0878	31.6	0.752381	12.5	0.347222	AV253974	DNA segment, Chr 11, ERATO Doi 730, expressed (D11Ertd730e), transcript variant 1, mRNA	D11Ertd730e	---	nucleic acid binding /// nucleic acid binding	---	---	---	193116
167556_f_at	99.3	2.06875	58.5	1.42683	199.1	4.74048	301.5	8.375	AV294364	keratin complex-1, acidic, gene C29	Krt1-c29	cytoskeleton organization and biogenesis	structural constituent of cytoskeleton /// structural molecule activity	intermediate filament	---	11 D|11 57.85 cM	16675
167545_r_at	143.3	2.98542	79.5	1.93902	6.9	0.164286	83.3	2.31389	AV280327	hypothetical protein 4933411G11	4933411G11	---	---	---	---	5 G2	330228
167528_at	23	0.479167	66	1.60976	26.2	0.62381	-9.6	0.1	AV250216	hyaluronan and proteoglycan link protein 3	Hapln3	cell adhesion	hyaluronic acid binding	extracellular matrix (sensu Metazoa) /// extracellular space	---	7 D1	67666
167448_i_at	93.2	1.94167	34	0.829268	20	0.47619	34.6	0.961111	AV257232	expressed sequence AU040377	AU040377	---	---	---	---	15 A1	268780
167441_at	12.8	0.266667	14.7	0.358537	8.6	0.204762	4.6	0.127778	AV332105	testis-specific protein, Y-encoded-like 5	Tspyl5	nucleosome assembly	---	nucleus	---	15 B3.1	239364
167433_at	12.3	0.25625	10.8	0.263415	29	0.690476	4.7	0.130556	AV259138	engulfment and cell motility 3, ced-12 homolog (C. elegans)	Elmo3	phagocytosis /// apoptosis	protein binding	cytoskeleton /// membrane	---	8 D3	234683
167431_at	1	0.1	14.9	0.363415	8	0.190476	2	0.1	AI152150	hypothetical MGC86034	MGC86034	---	---	---	---	8 B1.1	408022
167416_r_at	5	0.104167	8.7	0.212195	0.1	0.1	4.1	0.113889	AV076429	spondin 2, extracellular matrix protein	Spon2	immune response /// cell adhesion /// development	structural molecule activity /// protein binding	extracellular matrix (sensu Metazoa) /// extracellular space	---	5 B1	100689
167407_i_at	19.3	0.402083	22	0.536585	32.1	0.764286	2.9	0.1	AI642933	transcription factor AP4	Tcfap4	regulation of transcription, DNA-dependent /// regulation of transcription	transcription factor activity /// transcription regulator activity	transcription factor complex /// nucleus	---	16 A1|16 2.5 cM	83383
167368_at	23.2	0.483333	27.9	0.680488	5.3	0.12619	20.8	0.577778	AW124545	PDZ domain containing 8	Pdzk8	---	---	---	---	19 D3	107368
167356_f_at	28.6	0.595833	19.6	0.478049	27.5	0.654762	4.9	0.136111	AV215924	RIKEN cDNA 2700078K21 gene	2700078K21Rik	---	metal ion binding /// zinc ion binding	nucleus	---	7 F5	101513
167344_i_at	21	0.4375	11.2	0.273171	57	1.35714	52.7	1.46389	AI427879	DnaJ (Hsp40) homolog, subfamily A, member 4	Dnaja4	protein folding	heat shock protein binding /// metal ion binding /// unfolded protein binding /// zinc ion binding	---	---	9 B	58233
167285_r_at	3.1	0.1	-7.3	0.1	15.4	0.366667	32.2	0.894444	AV006120	tripartite motif-containing 54	Trim54	negative regulation of microtubule depolymerization /// development /// protein ubiquitination /// cell differentiation	microtubule binding /// zinc ion binding /// metal ion binding /// ubiquitin-protein ligase activity /// zinc ion binding	intracellular /// microtubule associated complex /// ubiquitin ligase complex /// intracellular /// cytoskeleton /// microtubule	---	5 B1	58522
167277_f_at	17.2	0.358333	17.6	0.429268	21.5	0.511905	4	0.111111	AV131569	RIKEN cDNA 0710008K08 gene	0710008K08Rik	---	kinase activity	---	---	8 A2	69225
167269_at	11.6	0.241667	22.4	0.546341	15.8	0.37619	2.7	0.1	AV145466	triggering receptor expressed on myeloid cells-like 2	Treml2	---	---	---	---	17 C	328833
167264_at	24.9	0.51875	28.8	0.702439	1.6	0.1	28.3	0.786111	AV252831	SUMO1/sentrin specific peptidase 7 (Senp7), transcript variant 1, mRNA	Senp7	proteolysis	peptidase activity /// cysteine-type peptidase activity	---	---	16 C1.1	66315
167215_at	460.8	9.6	456.3	11.1293	440.3	10.4833	113.5	3.15278	AV002502	RIKEN cDNA 0610008F07 gene	0610008F07Rik	---	---	---	---	2 H2	68314
167207_at	36.3	0.75625	36.2	0.882927	53.7	1.27857	12.1	0.336111	AV039764	WD repeat domain 31	Wdr31	proteolysis /// transport	cysteine-type endopeptidase activity /// receptor activity /// transporter activity	membrane	---	4 C1	71354
167199_at	1.8	0.1	16.3	0.397561	27.4	0.652381	30.1	0.836111	AV026193	sodium channel, nonvoltage-gated, type I, alpha	Scnn1a	transport /// ion transport /// sodium ion transport /// sensory perception /// sodium ion transport	ion channel activity /// sodium channel activity /// amiloride-sensitive sodium channel activity /// sodium ion binding /// amiloride-sensitive sodium channel activity	membrane /// integral to membrane /// integral to membrane /// integral to membrane	---	6 F3|6 60.6 cM	20276
167196_f_at	14.9	0.310417	5.5	0.134146	47.5	1.13095	29.4	0.816667	AV372339	troponin I, skeletal, slow 1	Tnni1	regulation of muscle contraction /// muscle development /// muscle development	actin binding /// structural constituent of cytoskeleton /// actin binding	troponin complex	Striated_muscle_contraction	1 E4|1 60.0 cM	21952
167084_at	5.3	0.110417	13	0.317073	29.3	0.697619	18.3	0.508333	AI415341	RIKEN cDNA 1110002E22 gene	1110002E22Rik	---	---	---	---	---	67816
167081_f_at	6	0.125	8	0.195122	42.4	1.00952	10.8	0.3	AV093212	repetin	Rptn	---	structural molecule activity /// calcium ion binding /// nutrient reservoir activity	cornified envelope /// extracellular matrix (sensu Metazoa)	---	3 F1-F2	20129
167060_i_at	165.5	3.44792	166.7	4.06585	97.2	2.31429	1.1	0.1	AV004368	membrane-bound transcription factor peptidase, site 1	Mbtps1	proteolysis /// lipid metabolism /// steroid metabolism /// cholesterol metabolism	serine-type endopeptidase activity /// subtilase activity /// calcium ion binding /// peptidase activity /// hydrolase activity	extracellular space /// endoplasmic reticulum /// Golgi stack /// integral to membrane /// integral to membrane	---	8 E1	56453
167037_f_at	61.7	1.28542	11.3	0.27561	88.1	2.09762	-2.1	0.1	AV089282	bactericidal/permeability-increasing protein-like 1	Bpil1	---	lipid binding	---	---	2 H1	66557
167031_i_at	14.1	0.29375	20.6	0.502439	13.4	0.319048	3.7	0.102778	AV067320	Pyrimidinergic receptor P2Y, G-protein coupled, 6, mRNA (cDNA clone MGC:28142 IMAGE:3982042)	P2ry6	signal transduction /// G-protein coupled receptor protein signaling pathway /// transepithelial chloride transport /// G-protein coupled receptor protein signaling pathway	rhodopsin-like receptor activity /// signal transducer activity /// receptor activity /// G-protein coupled receptor activity /// pyrimidine nucleotide binding /// purinergic nucleotide receptor activity, G-protein coupled /// UDP-activated nucleotide rec	membrane /// integral to membrane /// integral to membrane	Nucleotide_GPCRs	7 E1	233571
167020_at	42.6	0.8875	35.9	0.87561	21.5	0.511905	3	0.1	AW050022	mannosidase 2, alpha B2	Man2b2	carbohydrate metabolism /// mannose metabolism	alpha-mannosidase activity /// mannosidase activity /// hydrolase activity /// hydrolase activity, acting on glycosyl bonds	extracellular space	---	5 B2	17160
166964_at	24.6	0.5125	24.8	0.604878	33.8	0.804762	6.2	0.172222	AV369443	SAR1a gene homolog 1 (S. cerevisiae)	Sara1	transport /// intracellular protein transport /// ER to Golgi transport /// small GTPase mediated signal transduction /// protein transport /// vesicle-mediated transport	nucleotide binding /// GTP binding	endoplasmic reticulum /// Golgi stack /// sarcoplasmic reticulum /// endoplasmic reticulum	TGF_Beta_Signaling_Pathway	10 B4	20224
166960_f_at	52.5	1.09375	40.7	0.992683	10.2	0.242857	-4	0.1	AV092959	Fc receptor, IgG, high affinity I	Fcgr1	antibody-dependent cellular cytotoxicity /// positive regulation of type IIa hypersensitivity /// positive regulation of type III hypersensitivity /// receptor mediated endocytosis /// phagocytosis, recognition /// phagocytosis, engulfment /// cell surfac	receptor activity /// IgG receptor activity /// IgG binding /// IgG binding /// IgG binding	extracellular space /// external side of plasma membrane /// integral to membrane /// integral to membrane	Inflammatory_Response_Pathway	3 F2.1|3 45.2 cM	14129
166951_at	63.8	1.32917	56.9	1.3878	11.5	0.27381	41.3	1.14722	AV061616	angiotensin receptor 1	Agtr1	ureteric bud branching /// signal transduction /// G-protein coupled receptor protein signaling pathway /// excretion /// regulation of blood pressure /// G-protein coupled receptor protein signaling pathway	rhodopsin-like receptor activity /// signal transducer activity /// receptor activity /// G-protein coupled receptor activity /// angiotensin type II receptor activity /// bradykinin receptor activity /// angiotensin type II receptor activity	endosome /// plasma membrane /// integral to membrane	GPCRDB_Class_A_Rhodopsin-like /// Peptide_GPCRs	13 A3.2|13 16.0 cM	11607
166936_i_at	64.2	1.3375	94.8	2.3122	46.7	1.1119	24.4	0.677778	AV214573	arrestin domain containing 1	Arrdc1	---	---	---	---	2 A3	215705
166933_at	12.4	0.258333	11.9	0.290244	7.5	0.178571	-2.3	0.1	AV017166	RIKEN cDNA 2310045N01 gene	2310045N01Rik	---	---	---	---	8 B3.3	72368
166874_r_at	1.4	0.1	13.7	0.334146	25.8	0.614286	9.9	0.275	AI852300	DNA segment, Chr 1, ERATO Doi 471, expressed	D1Ertd471e	---	---	---	---	1 86.6 cM	27877
166852_at	61.8	1.2875	73.6	1.79512	52.1	1.24048	14.2	0.394444	AI851877	poly (ADP-ribose) polymerase family, member 11	Parp11	protein amino acid ADP-ribosylation	NAD+ ADP-ribosyltransferase activity	nucleus	---	6 F3	101187
166806_at	25.5	0.53125	38	0.926829	16.2	0.385714	3.4	0.1	AI835337	deleted in bladder cancer chromosome region candidate 1 (human)	Dbccr1	cell cycle /// cell death	protein binding	extracellular space	---	4 C2	56710
166782_at	14.9	0.310417	13.5	0.329268	16.9	0.402381	6	0.166667	AI605449	bobby sox homolog (Drosophila)	Bbx	regulation of transcription, DNA-dependent /// regulation of transcription, DNA-dependent	DNA binding /// DNA binding	---	---	16 B5	70508
166748_at	-4.2	0.1	1.7	0.1	42.9	1.02143	20.9	0.580556	AI553396	dual specificity phosphatase 27 (putative)	Dusp27	protein amino acid dephosphorylation	phosphoprotein phosphatase activity /// protein tyrosine/serine/threonine phosphatase activity	---	---	1 H2.3	240892
166712_at	15.9	0.33125	1.2	0.1	15.3	0.364286	21.5	0.597222	AI596465	RIKEN cDNA 2210015D19 gene	2210015D19Rik	---	---	---	---	11 A1	76508
166669_f_at	18	0.375	-23.4	0.1	6.5	0.154762	-3.9	0.1	AV279674	UTP15, U3 small nucleolar ribonucleoprotein, homolog (yeast)	Utp15	rRNA processing	---	nucleus	---	13 D1	105372
166653_at	30.2	0.629167	17.9	0.436585	15.9	0.378571	5.1	0.141667	C87695	Ellis van Creveld syndrome 2 homolog (human)	Evc2	---	---	integral to membrane	---	5 B3	68525
166632_at	-6.9	0.1	5.7	0.139024	27.7	0.659524	9.1	0.252778	AI427113	RIKEN cDNA 6720422M22 gene	6720422M22Rik	---	---	---	---	---	99946
166630_i_at	23.1	0.48125	71.1	1.73415	158.8	3.78095	149.7	4.15833	AI426927	OTU domain containing 6B	Otud6b	---	---	---	---	4 A2	72201
166622_at	16.3	0.339583	7.8	0.190244	14.5	0.345238	2.7	0.1	AI835355	RIKEN cDNA B930052A04 gene	B930052A04Rik	cell adhesion	protein binding	---	---	9 B	320563
166605_at	23.4	0.4875	30.5	0.743902	5.1	0.121429	17.7	0.491667	AI315686	Transcribed locus, moderately similar to NP_001001306.1 hypothetical protein LOC329695 [Mus musculus]	---	---	---	---	---	---	---
166598_r_at	13.4	0.279167	11	0.268293	17.8	0.42381	4.4	0.122222	AV290541	phosphatidylinositol-3-phosphate/phosphatidylinositol 5-kinase, type III	Pip5k3	intracellular signaling cascade /// intracellular signaling cascade /// cellular protein metabolism	zinc ion binding /// kinase activity /// 1-phosphatidylinositol-4-phosphate 5-kinase activity /// transferase activity /// metal ion binding /// zinc ion binding /// 1-phosphatidylinositol-4-phosphate 5-kinase activity /// protein binding /// ATP binding	vesicle membrane	---	1 C3	18711
166572_f_at	16.4	0.341667	21.5	0.52439	13.6	0.32381	6.7	0.186111	AV369951	RIKEN cDNA 6230424C14 gene	6230424C14Rik	---	---	---	---	---	67786
166541_f_at	10.1	0.210417	9.7	0.236585	21.3	0.507143	2.1	0.1	AV253545	Transcribed locus	---	---	---	---	---	---	---
166527_f_at	5.4	0.1125	16.8	0.409756	14.3	0.340476	4.1	0.113889	AV303385	glomulin, FKBP associated protein	Glmn	cell surface receptor linked signal transduction /// negative regulation of cell proliferation /// positive regulation of interleukin-2 biosynthesis /// vasculogenesis /// regulation of gene expression, epigenetic /// negative regulation of T cell prolife	receptor binding /// hepatocyte growth factor receptor binding /// protein binding /// protein binding	intracellular	---	5 F	170823
166512_r_at	14.8	0.308333	9.1	0.221951	2	0.1	1.9	0.1	AV275219	transducin (beta)-like 3	Tbl3	proteolysis	serine-type endopeptidase activity	---	---	17 A3.3	213773
166492_at	46.6	0.970833	13.7	0.334146	75.2	1.79048	76.1	2.11389	AV234947	RIKEN cDNA 2310040C09 gene	2310040C09Rik	---	DNA binding	---	---	11 B2	69640
166484_at	16.4	0.341667	46.7	1.13902	18	0.428571	73.9	2.05278	AW123926	phosphatase and actin regulator 2	Phactr2	---	---	---	---	10 A2	215789
166473_at	94.2	1.9625	67.8	1.65366	13.8	0.328571	5.2	0.144444	AA960103	Transcribed locus	Ptafr	---	---	---	---	4 62.4 cM	---
166456_at	20.5	0.427083	17.8	0.434146	5.8	0.138095	9.5	0.263889	AI194482	RIKEN cDNA 2610028H07 gene, mRNA (cDNA clone MGC:7055 IMAGE:3156574)	2610028H07Rik	---	---	---	---	9 F2	69232
166453_r_at	23	0.479167	29.7	0.72439	44.1	1.05	15.9	0.441667	AA711210	forkhead box P1	Foxp1	transcription /// regulation of transcription, DNA-dependent /// negative regulation of transcription	nucleic acid binding /// DNA binding /// transcription factor activity /// zinc ion binding /// transcriptional repressor activity /// metal ion binding	nucleus	---	6 E1	108655
166448_f_at	38	0.791667	49.6	1.20976	39.1	0.930952	12.7	0.352778	AV370096	vasoactive intestinal polypeptide	Vip	---	hormone activity	extracellular region /// extracellular space	---	10 A1	22353
166431_at	22.9	0.477083	19.6	0.478049	23.5	0.559524	9.6	0.266667	AI846128	hect (homologous to the E6-AP (UBE3A) carboxyl terminus) domain and RCC1 (CHC1)-like domain (RLD) 2	Herc2	spermatogenesis /// protein modification /// ubiquitin cycle	ubiquitin-protein ligase activity /// zinc ion binding	mitochondrial inner membrane /// intracellular	---	7 B4|7 27.0 cM	15204
166425_at	18.9	0.39375	17	0.414634	24	0.571429	5.3	0.147222	AV317033	kelch-like 2, Mayven (Drosophila)	Klhl2	---	actin binding /// protein binding /// protein homodimerization activity /// actin binding /// protein binding	stress fiber /// cytoskeleton	---	8 B3.1	77113
166420_at	26.9	0.560417	24.1	0.587805	95.3	2.26905	154.6	4.29444	AV266347	desmoglein 1 alpha /// desmoglein 1 beta	Dsg1a /// Dsg1b	cell adhesion /// homophilic cell adhesion	calcium ion binding /// protein binding /// protein binding	cytoskeleton /// plasma membrane /// membrane /// integral to membrane /// desmosome /// desmosome	---	18 A2|18 7.01 cM /// 18 A2|18 7.02 cM	13510 /// 225256
166412_at	193.9	4.03958	207.5	5.06098	36.2	0.861905	45.2	1.25556	AA863729	toll-like receptor 2	Tlr2	inflammatory response /// immune response /// cell surface receptor linked signal transduction /// positive regulation of tumor necrosis factor-alpha biosynthesis /// innate immune response	receptor activity /// transmembrane receptor activity	plasma membrane /// membrane /// integral to membrane /// integral to membrane	---	3 F1	24088
166385_i_at	8.7	0.18125	-4.8	0.1	3.5	0.1	2.2	0.1	AV278930	similar to hypothetical protein FLJ35728	LOC433386	---	---	---	---	1 H5	433386
166327_i_at	12.6	0.2625	9.1	0.221951	18.5	0.440476	3.3	0.1	AI642962	ring finger protein 13	Rnf13	proteolysis /// protein ubiquitination	ubiquitin-protein ligase activity /// peptidase activity /// zinc ion binding /// metal ion binding	ubiquitin ligase complex /// nucleus	---	3 D	24017
166310_r_at	56.7	1.18125	53.8	1.3122	65.1	1.55	10.9	0.302778	AV295367	---	---	---	---	---	---	---	---
166296_r_at	21.4	0.445833	6	0.146341	12.6	0.3	29.4	0.816667	AV276323	RIKEN cDNA E130009J12 gene	E130009J12Rik	---	---	---	---	17 E1.1	381107
166225_f_at	62.8	1.30833	54.8	1.33659	287.1	6.83571	262.5	7.29167	AV232678	orphan short chain dehydrogenase/reductase	MGI:1917311	metabolism /// metabolism	oxidoreductase activity /// oxidoreductase activity	---	---	10 D3	70061
166222_r_at	8.1	0.16875	15.6	0.380488	2.6	0.1	-0.3	0.1	AA816019	Bcl-2 binding component 3	Bbc3	apoptosis /// induction of apoptosis /// negative regulation of cell growth /// regulation of apoptosis /// release of cytochrome c from mitochondria /// apoptosis /// caspase activation /// negative regulation of growth	protein binding	mitochondrion /// mitochondrial membrane /// mitochondrion	---	7 A1	170770
166208_at	8.6	0.179167	13.4	0.326829	10.7	0.254762	3.4	0.1	AA929787	CDK5 regulatory subunit associated protein 1	Cdk5rap1	regulation of cyclin dependent protein kinase activity /// brain development /// cell proliferation /// regulation of neuron differentiation /// negative regulation of cyclin dependent protein kinase activity	catalytic activity /// iron ion binding /// metal ion binding /// iron-sulfur cluster binding /// 4 iron, 4 sulfur cluster binding /// neuronal Cdc2-like kinase binding	extracellular space	---	2 H2	66971
166170_at	-17.2	0.1	-15.6	0.1	-20.6	0.1	18.1	0.502778	AA693120	pleckstrin homology domain containing, family F (with FYVE domain) member 2	Plekhf2	---	zinc ion binding /// zinc ion binding	---	---	4 A1	71801
166130_at	83.2	1.73333	80	1.95122	74.7	1.77857	11.2	0.311111	AA061408	RIKEN cDNA 6330406I15 gene	6330406I15Rik	---	---	---	---	5 G3	70717
166114_f_at	26.6	0.554167	39.5	0.963415	25.6	0.609524	6.9	0.191667	AV210414	mitofusin 1	Mfn1	development /// mitochondrial fusion /// mitochondrial fusion	nucleotide binding /// GTPase activity /// protein binding /// GTP binding /// hydrolase activity	mitochondrion /// mitochondrial outer membrane /// membrane /// integral to membrane /// outer membrane	---	3 B|3 13.0 cM	67414
166037_r_at	259.7	5.41042	144.5	3.52439	178.9	4.25952	51.9	1.44167	AV280657	RIKEN cDNA 1700113H08 gene	1700113H08Rik	---	---	---	---	10 C2	76640
166003_at	19.8	0.4125	6.1	0.14878	73.5	1.75	29.3	0.813889	AW121016	Rho GTPase-activating protein	MGI:2450166	Rho protein signal transduction	GTPase activator activity	cell cortex /// actin cytoskeleton	---	9 A4	330914
166002_at	112.2	2.3375	152.3	3.71463	43.7	1.04048	27.8	0.772222	AV282762	RIKEN cDNA 3110070M22 gene	3110070M22Rik	---	---	---	---	---	67304
165999_f_at	321.9	6.70625	377.7	9.2122	79.2	1.88571	102.2	2.83889	AV315963	GLI pathogenesis-related 2	Glipr2	---	---	extracellular region /// Golgi apparatus /// Golgi stack /// membrane /// extracellular region	---	4 B1	384009
165959_at	29	0.604167	23.2	0.565854	134	3.19048	69.2	1.92222	AA874134	kallikrein 10	Klk10	proteolysis /// proteolysis	chymotrypsin activity /// trypsin activity /// serine-type endopeptidase activity	extracellular space	---	7 B3	69540
165951_i_at	9	0.1875	14.1	0.343902	26.3	0.62619	6.5	0.180556	AI427140	cDNA sequence BC034507	BC034507	---	GTP binding	---	---	5 A1	207704
165918_at	4	0.1	3.6	0.1	21.4	0.509524	9.7	0.269444	AV240771	RIKEN cDNA 1810010G06 gene	1810010G06Rik	cation transport /// cation transport /// calcium ion transport /// metabolism /// proton transport	nucleotide binding /// ATP binding /// ATPase activity, coupled to transmembrane movement of ions, phosphorylative mechanism /// hydrolase activity /// hydrolase activity, acting on acid anhydrides, catalyzing transmembrane movement of substances /// ATP binding /// ATPase activity, coupled to transmembrane movement of ions, phosphorylative mechanism /// hydrolase activity, acting on acid anhydri…	membrane /// integral to membrane /// membrane	---	8 E1	69047
165917_r_at	26.1	0.54375	4.5	0.109756	47.8	1.1381	103.3	2.86944	AV049888	phospholipase A2, group IB, pancreas	Pla2g1b	response to stress /// cell proliferation /// phospholipid catabolism /// lipid catabolism	phospholipase A2 activity /// receptor binding /// calcium ion binding /// hydrolase activity /// metal ion binding /// phospholipase A2 activity	extracellular region /// extracellular region /// extracellular space	---	5 F1-G1.1	18778
165916_at	8.2	0.170833	18.7	0.456098	6.2	0.147619	3.8	0.105556	AV022083	RIKEN cDNA 4933428I03 gene	4933428I03Rik	---	---	integral to membrane	---	4 C4	66775
165872_at	36.3	0.75625	20.2	0.492683	46.2	1.1	7.7	0.213889	AI561792	RIKEN cDNA 1110020C03 gene	1110020C03Rik	---	---	---	---	4 D2.1	68625
165838_i_at	10.5	0.21875	15.7	0.382927	20.4	0.485714	3.9	0.108333	AV283411	RIKEN cDNA 4732497O03 gene, mRNA (cDNA clone MGC:38219 IMAGE:5323367)	4732497O03Rik	RNA processing /// mRNA processing	protein binding /// binding	intracellular /// nucleus	---	---	216987
165834_r_at	27.9	0.58125	55.4	1.35122	26.6	0.633333	11.9	0.330556	AV043465	PREDICTED: hypothetical protein LOC69382 [Mus musculus], mRNA sequence	1700024P04Rik	nucleosome assembly /// chromosome organization and biogenesis (sensu Eukaryota)	DNA binding	nucleosome /// nucleus	---	13 D1	69382
165805_at	20.9	0.435417	-1.8	0.1	17	0.404762	21	0.583333	AW060243	SET and MYND domain containing 3	Smyd3	chromatin modification	methyltransferase activity /// transferase activity /// histone-lysine N-methyltransferase activity /// metal ion binding /// zinc ion binding	nucleus	---	1 H3|1 97.59 cM	69726
165798_s_at	13.9	0.289583	6.7	0.163415	14.4	0.342857	3.3	0.1	AW061290	expressed sequence AW061290	AW061290	---	binding	---	---	17 E3	381110
165773_at	-18.5	0.1	59.4	1.44878	63.4	1.50952	411.4	11.4278	AI853437	ankyrin repeat domain 23	Ankrd23	fatty acid metabolism	---	nucleus	---	1 B	78321
165770_at	135.9	2.83125	128.7	3.13902	24.7	0.588095	74.8	2.07778	AI851927	Adult male medulla oblongata cDNA, RIKEN full-length enriched library, clone:6330521B11 product:adrenergic receptor kinase, beta 2, full insert sequence	---	protein amino acid phosphorylation /// signal transduction	G-protein coupled receptor kinase activity /// protein kinase activity /// protein serine/threonine kinase activity /// G-protein coupled receptor kinase activity /// signal transducer activity /// receptor activity /// ATP binding /// kinase activity	---	---	---	---
165756_at	19.8	0.4125	29.8	0.726829	9.7	0.230952	7.9	0.219444	AI851283	protein phosphatase 1, regulatory subunit 3D	Ppp1r3d	---	---	---	---	2 H4	228966
165712_at	17.6	0.366667	8.8	0.214634	50.9	1.2119	5.8	0.161111	AA880501	---	---	---	---	---	---	---	---
165705_r_at	89.8	1.87083	141.7	3.4561	88.5	2.10714	48.4	1.34444	AI853158	zinc finger CCCH type containing 5	Zc3h5	electron transport /// protein ubiquitination	nucleic acid binding /// ubiquitin-protein ligase activity /// electron transporter activity /// zinc ion binding /// heme binding /// metal ion binding /// nucleic acid binding	ubiquitin ligase complex	---	11 E2	217331
165685_at	-13.6	0.1	-16	0.1	35.2	0.838095	23.6	0.655556	AI505191	RIKEN cDNA 1110030K22 gene	1110030K22Rik	---	---	---	---	2 E1	68678
165678_i_at	18	0.375	26.6	0.64878	21.4	0.509524	6.8	0.188889	AI482191	histone deacetylase 9	Hdac9	negative regulation of transcription from RNA polymerase II promoter /// transcription /// regulation of transcription, DNA-dependent /// heart development /// negative regulation of transcription /// chromatin modification /// regulation of progression t	transcription corepressor activity /// histone deacetylase activity /// histone deacetylase activity /// protein binding /// transcriptional repressor activity /// hydrolase activity /// protein binding /// transcription factor binding /// specific transc	nucleus /// nucleus /// histone deacetylase complex /// nucleus /// cytoplasm	---	12 A3	79221
165661_i_at	107.9	2.24792	135.8	3.3122	83.9	1.99762	32.6	0.905556	AI449756	RIKEN cDNA 4922501K12 gene	4922501K12Rik	---	---	---	---	14 A3	105511
165659_at	41.6	0.866667	35.8	0.873171	3.5	0.1	25.6	0.711111	AI449441	expressed sequence AI449441	AI449441	---	helicase activity	---	---	9 C	208084
165655_r_at	83.5	1.73958	0.9	0.1	7.5	0.178571	49.3	1.36944	AI448459	espin	Espn	parallel actin filament bundle formation /// actin filament bundle formation	---	brush border /// cilium /// actin cytoskeleton	---	4 E1|4 80.1 cM	56226
165655_r_at	83.5	1.73958	0.9	0.1	7.5	0.178571	49.3	1.36944	AI448459	espin	Espn	parallel actin filament bundle formation /// actin filament bundle formation	---	brush border /// cilium /// actin cytoskeleton	---	4 E1|4 80.1 cM	56226
165637_i_at	-5.2	0.1	23.7	0.578049	16.5	0.392857	1	0.1	AI591601	RIKEN cDNA 2610034E18 gene	2610034E18Rik	---	---	---	---	3 F1	76915
165630_at	1.5	0.1	-8.6	0.1	21.4	0.509524	21.3	0.591667	AA107369	RIKEN cDNA 2310030G06 gene	2310030G06Rik	---	---	---	---	2006-05-03 09:00:00	66952
165601_f_at	103	2.14583	103.1	2.51463	45.4	1.08095	21.5	0.597222	AA021940	solute carrier family 13 (sodium/sulfate symporters), member 4	Slc13a4	sodium ion transport /// sodium ion transport	transporter activity /// transporter activity	membrane /// membrane	---	6 B1	243755
165582_f_at	-16.7	0.1	23.3	0.568293	291.4	6.9381	221.8	6.16111	AI427513	three prime repair exonuclease 2	Trex2	DNA repair /// response to DNA damage stimulus	magnesium ion binding /// nuclease activity /// exonuclease activity /// exodeoxyribonuclease III activity /// hydrolase activity	intracellular /// nucleus	---	X A6	24102
165558_at	11.7	0.24375	27.2	0.663415	8.3	0.197619	7.6	0.211111	AV270947	tetratricopeptide repeat domain 21A	ttc21a	---	binding	---	---	9 F4	74052
165555_i_at	18.8	0.391667	22.9	0.558537	12.9	0.307143	4.1	0.113889	AV279955	ovo-like 2 (Drosophila)	Ovol2	transcription /// regulation of transcription, DNA-dependent	nucleic acid binding /// DNA binding /// transcription factor activity /// zinc ion binding /// metal ion binding	nucleus /// nucleus	---	2 H1	107586
165546_at	5.7	0.11875	3.9	0.1	28.1	0.669048	16.7	0.463889	AW124025	regulator of telomere elongation helicase 1	Rtel1	telomere maintenance /// nucleobase, nucleoside, nucleotide and nucleic acid metabolism	helicase activity /// nucleic acid binding /// DNA binding /// ATP-dependent DNA helicase activity /// ATP binding /// ATP-dependent helicase activity /// hydrolase activity, acting on acid anhydrides, in phosphorus-containing anhydrides	nucleus /// nucleus	---	2 H4	269400
165539_at	8.8	0.183333	6.1	0.14878	70	1.66667	10.3	0.286111	AI561668	RIKEN cDNA C130053K05 gene	C130053K05Rik	metabolism /// biosynthesis	serine C-palmitoyltransferase activity /// transaminase activity /// transferase activity /// transferase activity, transferring nitrogenous groups /// transferase activity	---	---	2 F3	228677
165497_i_at	28	0.583333	7.6	0.185366	52.7	1.25476	1.2	0.1	AV075064	---	---	---	---	---	---	---	---
165444_at	34.8	0.725	30.4	0.741463	10.2	0.242857	7.4	0.205556	AV295657	nucleoporin 43	Nup43	transport /// protein transport	porin activity	nucleus /// integral to membrane /// outer membrane	---	10 A1	69912
165443_f_at	320.8	6.68333	216.9	5.29024	1660.6	39.5381	358.4	9.95556	AI156380	---	---	---	---	---	---	---	---
165434_at	48.2	1.00417	20.3	0.495122	15.9	0.378571	5.3	0.147222	AI850227	SECIS binding protein 2	Secisbp2	protein biosynthesis	RNA binding /// structural constituent of ribosome	nucleus /// ribosome	---	13 B1	75420
165432_i_at	48.1	1.00208	35.5	0.865854	4.9	0.116667	32.4	0.9	AI854199	Protease, serine, 35, mRNA (cDNA clone MGC:99986 IMAGE:30547401)	Prss35	proteolysis /// proteolysis	serine-type endopeptidase activity /// chymotrypsin activity /// trypsin activity /// peptidase activity /// hydrolase activity	extracellular space	---	9 E3.1	244954
165391_r_at	18.6	0.357692	26.3	0.536735	2.2	0.1	72.9	1.58478	AV117809	Deformed epidermal autoregulatory factor 1 (Drosophila) (Deaf1), mRNA	Deaf1	transcription /// regulation of transcription, DNA-dependent /// transcription from RNA polymerase II promoter	DNA binding /// RNA polymerase II transcription factor activity /// metal ion binding /// zinc ion binding	nucleus /// transcription factor complex	---	7 F5	54006
165391_r_at	18.6	0.357692	26.3	0.536735	2.2	0.1	72.9	1.58478	AV117809	Deformed epidermal autoregulatory factor 1 (Drosophila) (Deaf1), mRNA	Deaf1	transcription /// regulation of transcription, DNA-dependent /// transcription from RNA polymerase II promoter	DNA binding /// RNA polymerase II transcription factor activity /// metal ion binding /// zinc ion binding	nucleus /// transcription factor complex	---	7 F5	54006
165372_at	26.7	0.513462	37.9	0.773469	17.6	0.409302	11.4	0.247826	AV056802	claudin 10	Cldn10	calcium-independent cell-cell adhesion	structural molecule activity /// protein binding /// protein self binding	tight junction /// membrane /// integral to membrane /// tight junction /// integral to membrane	---	14 E4	58187
165357_f_at	1.3	0.1	8.4	0.171429	3.2	0.1	-1.1	0.1	AV020220	cytochrome c oxidase, subunit VI a, polypeptide 1	Cox6a1	electron transport	cytochrome-c oxidase activity /// oxidoreductase activity	mitochondrion /// mitochondrial membrane /// membrane /// integral to membrane /// inner membrane /// mitochondrion	Electron_Transport_Chain	5 F|5 60.0 cM	12861
165340_f_at	19.2	0.369231	21.5	0.438776	12.1	0.281395	4	0.1	AV293074	procollagen (type III) N-endopeptidase	Pcoln3	transcription /// regulation of transcription, DNA-dependent /// transport /// cell cycle /// protein transport /// mitotic chromosome condensation /// gene silencing /// negative regulation of S phase of mitotic cell cycle /// negative regulation of tran	protein binding /// protein binding	nucleus /// membrane /// condensed nuclear chromosome /// early endosome /// microtubule organizing center /// endomembrane system /// nuclear matrix	---	8 E2	234852
165329_r_at	45.4	0.873077	37.4	0.763265	26.1	0.606977	15.2	0.330435	AV313208	expressed sequence AL033326	AL033326	protein modification /// ubiquitin cycle /// protein ubiquitination	ubiquitin-protein ligase activity /// zinc ion binding /// metal ion binding	ubiquitin ligase complex /// intracellular	---	2 G3	24105
165291_i_at	18.2	0.35	-1.3	0.1	-17.4	0.1	-7.2	0.1	AV229628	Procollagen-lysine, 2-oxoglutarate 5-dioxygenase 3 (Plod3), mRNA	Plod3	protein modification /// protein metabolism	iron ion binding /// procollagen-lysine 5-dioxygenase activity /// oxidoreductase activity /// oxidoreductase activity, acting on single donors with incorporation of molecular oxygen, incorporation of two atoms of oxygen /// L-ascorbic acid binding /// me	extracellular space /// endoplasmic reticulum /// membrane /// endoplasmic reticulum /// membrane	Lysine degradation	---	26433
165241_f_at	3.4	0.1	16.7	0.340816	23.5	0.546512	23.1	0.502174	AV378740	abhydrolase domain containing 1	Abhd1	---	hydrolase activity /// catalytic activity	---	---	5 B1	57742
165194_at	33.3	0.640385	80.9	1.65102	7.8	0.181395	92.1	2.00217	AV107656	ribosomal protein S12 /// similar to ribosomal protein S12 /// similar to ribosomal protein S12 /// similar to ribosomal protein S12	Rps12 /// LOC546370 /// LOC546371 /// LOC546373	protein biosynthesis /// ribosome biogenesis	structural constituent of ribosome	intracellular /// cytosolic ribosome (sensu Eukaryota) /// ribosome /// ribonucleoprotein complex	Ribosomal_Proteins	19 D3 /// X E3	20042 /// 546370 /// 546371 /// 546373
165183_s_at	33.8	0.65	32.6	0.665306	26.4	0.613953	8.4	0.182609	AV085872	Rab interacting lysosomal protein	Rilp	transport /// protein transport	---	---	---	11 B5	280408
165168_i_at	40.1	0.771154	34.6	0.706122	27.4	0.637209	10.6	0.230435	AV064933	Cysteine-rich protein 1 (intestinal), mRNA (cDNA clone MGC:18577 IMAGE:4206322)	Crip1	---	zinc ion binding /// metal ion binding /// zinc ion binding	---	---	---	12925
165087_r_at	15.2	0.292308	18	0.367347	10.5	0.244186	3.4	0.1	AV292525	---	---	---	---	---	---	---	---
165033_f_at	212.8	4.09231	114.4	2.33469	44	1.02326	30.4	0.66087	AV365997	AE binding protein 1	Aebp1	regulation of transcription, DNA-dependent /// proteolysis /// cell adhesion /// proteolysis /// cell adhesion /// muscle development	DNA binding /// transcription corepressor activity /// carboxypeptidase activity /// carboxypeptidase A activity /// carboxypeptidase activity /// carboxypeptidase A activity /// structural constituent of muscle	extracellular space /// nucleus	---	11 A1	11568
165023_r_at	24.4	0.469231	10.4	0.212245	10.2	0.237209	7.3	0.158696	AV254040	expressed sequence AW456874	AW456874	protein amino acid dephosphorylation	hydrolase activity /// phosphoprotein phosphatase activity /// protein tyrosine phosphatase activity /// protein tyrosine/serine/threonine phosphatase activity	---	/// Calcium signaling pathway /// Type I diabetes mellitus	13 A5	218232
164848_f_at	28.2	0.542308	26.8	0.546939	15.3	0.355814	1.6	0.1	AV349939	CD40 antigen (Cd40), transcript variant 5, mRNA	Tnfrsf5	protein biosynthesis /// apoptosis /// immune response /// signal transduction /// positive regulation of B cell proliferation /// B cell activation /// positive regulation of isotype switching to IgG isotypes /// regulation of immune response /// regulat	DNA binding /// structural constituent of ribosome /// receptor activity /// transmembrane receptor activity /// protein binding	intracellular /// nucleus /// ribosome /// external side of plasma membrane /// membrane /// integral to membrane /// integral to membrane	Apoptosis_KEGG /// Inflammatory_Response_Pathway	---	21939
164844_at	11.6	0.223077	9.8	0.2	3.6	0.1	-2.4	0.1	AV365546	toll-like receptor adaptor molecule 1	Ticam1	I-kappaB kinase/NF-kappaB cascade	transmembrane receptor activity	membrane	---	17 C	106759
164824_i_at	8.7	0.167308	14	0.285714	7	0.162791	3.1	0.1	AV335569	pyridoxal (pyridoxine, vitamin B6) phosphatase	Pdxp	metabolism	magnesium ion binding /// catalytic activity /// hydrolase activity /// phosphoric monoester hydrolase activity	---	---	15 E1	57028
164803_r_at	10.2	0.196154	5.8	0.118367	4.5	0.104651	1.4	0.1	AV309800	---	---	---	---	---	---	---	---
164719_at	35.6	0.684615	70.3	1.43469	14.6	0.339535	15.1	0.328261	AV063097	similar to cystatin A	LOC433016	---	---	---	---	16 B3	433016
164630_r_at	52.3	1.00577	36	0.734694	17.5	0.406977	8.3	0.180435	AV225651	RIKEN cDNA 1810037C20 gene	1810037C20Rik	---	---	---	---	X A6	66294
164537_r_at	9	0.173077	6.6	0.134694	9.2	0.213953	2.7	0.1	AV353358	ATPase, H+ transporting, V1 subunit B, isoform 2	Atp6v1b2	ATP biosynthesis /// transport /// ion transport /// ATP synthesis coupled proton transport /// energy coupled proton transport, against electrochemical gradient /// proton transport /// ATP biosynthesis /// proton transport	ATP binding /// hydrogen-exporting ATPase activity, phosphorylative mechanism /// hydrogen ion transporter activity /// hydrolase activity /// hydrolase activity, acting on acid anhydrides, catalyzing transmembrane movement of substances /// metal ion bin	cytoplasm /// proton-transporting two-sector ATPase complex /// proton-transporting two-sector ATPase complex	---	8 B3.3	11966
164526_f_at	13.5	0.259615	12.9	0.263265	12.4	0.288372	8.8	0.191304	AV346867	SWI/SNF related, matrix associated, actin dependent regulator of chromatin, subfamily a, member 2	Smarca2	establishment and/or maintenance of chromatin architecture /// nucleosome assembly /// negative regulation of cell proliferation	nucleic acid binding /// DNA binding /// helicase activity /// protein binding /// ATP binding /// nucleic acid binding /// DNA binding /// helicase activity /// ATP binding /// nucleotide binding	nucleus /// SWI/SNF complex	---	19 C1|19 17.0 cM	67155
164434_f_at	20	0.384615	35	0.714286	4	0.1	17.2	0.373913	AV096268	---	---	---	---	---	---	---	---
164405_f_at	-19	0.1	-14.3	0.1	19.2	0.446512	50.5	1.09783	AV343135	Serine/arginine-rich protein specific kinase 1, mRNA (cDNA clone MGC:11628 IMAGE:3157835)	Srpk1	nuclear mRNA splicing, via spliceosome /// mRNA processing /// protein amino acid phosphorylation /// chromosome segregation /// cell differentiation /// chromosome segregation /// protein amino acid phosphorylation /// protein kinase cascade /// regulation of mRNA processing /// protein amino acid phosphorylation	nucleotide binding /// protein kinase activity /// protein serine/threonine kinase activity /// protein-tyrosine kinase activity /// ATP binding /// kinase activity /// transferase activity /// protein binding /// magnesium ion binding /// protein serine/threonine kinase activity /// ATP binding /// protein kinase activity	nucleus /// nucleus /// cytoplasm	mRNA_processing_binding_Reactome	---	20815
164394_at	14	0.269231	24.7	0.504082	6.5	0.151163	6.9	0.15	AV299729	---	---	---	---	---	---	---	---
164378_f_at	8	0.153846	8.3	0.169388	2.4	0.1	4	0.1	AV323290	zinc finger protein 574	Zfp574	---	metal ion binding /// nucleic acid binding /// zinc ion binding	nucleus	---	7 A3	232976
164353_r_at	-2.5	0.1	69.4	1.41633	60.8	1.41395	83.9	1.82391	AV272622	laminin, beta 2	Lamb2	electron transport /// cell adhesion /// lipid catabolism	phospholipase A2 activity /// structural molecule activity /// extracellular matrix structural constituent /// calcium ion binding /// protein binding /// oxidoreductase activity	extracellular matrix (sensu Metazoa) /// basement membrane /// basal lamina /// membrane /// basement membrane	Inflammatory_Response_Pathway	9 F1|9 60.0 cM	16779
164260_at	36.5	0.701923	47.9	0.977551	4.5	0.104651	10.2	0.221739	AA790755	membrane-spanning 4-domains, subfamily A, member 6C	Ms4a6c	signal transduction	receptor activity	integral to membrane	---	19 A	73656
164254_at	2.2	0.1	-7	0.1	7	0.162791	-5.7	0.1	AI644514	netrin 2-like (chicken)	Ntn2l	axonogenesis /// myoblast fusion /// regulation of transcription	receptor binding /// receptor binding /// structural molecule activity /// transcription regulator activity	extracellular region /// extracellular matrix (sensu Metazoa) /// Golgi apparatus	---	17 A3.3	18209
164250_at	7.9	0.151923	11.1	0.226531	18.5	0.430233	5.3	0.115217	AI848569	Pitrilysin metallepetidase 1 (Pitrm1), mRNA	Pitrm1	---	peptidase activity /// metallopeptidase activity	---	---	13 A1	69617
164215_at	16.5	0.317308	27.8	0.567347	5.4	0.125581	4.2	0.1	AI481632	chemokine (C-C motif) receptor 1	Ccr1	inflammatory response /// signal transduction /// G-protein coupled receptor protein signaling pathway /// myeloid cell differentiation /// immune cell chemotaxis /// immune cell chemotaxis /// chemotaxis /// cytokine and chemokine mediated signaling path	rhodopsin-like receptor activity /// signal transducer activity /// receptor activity /// G-protein coupled receptor activity /// neuropeptide Y receptor activity /// protein binding /// C-C chemokine receptor activity /// C-C chemokine receptor activity	integral to membrane /// plasma membrane /// integral to membrane	GPCRDB_Class_A_Rhodopsin-like /// Peptide_GPCRs	9 F|9 71.6 cM	12768
164184_at	24.4	0.469231	15.5	0.316327	2	0.1	7.5	0.163043	AA915488	RIKEN cDNA 2410024N18 gene	2410024N18Rik	---	---	---	---	---	70229
164113_at	32	0.6	6	0.1	34	0.8	32	0.7	AA096782	IQ motif containing D	Iqcd	glycolysis	phosphoglycerate kinase activity	---	---	5 F	75732
164099_at	7.8	0.15	31.3	0.638776	26.5	0.616279	4.4	0.1	AI842759	glycine C-acetyltransferase (2-amino-3-ketobutyrate-coenzyme A ligase)	Gcat	metabolism /// biosynthesis	acyltransferase activity /// glycine C-acetyltransferase activity /// transferase activity /// transferase activity, transferring nitrogenous groups /// ligase activity	mitochondrion /// mitochondrial inner membrane /// mitochondrion	---	15 E1|15 46.6 cM	26912
164086_at	13.8	0.265385	17.5	0.357143	19.3	0.448837	-1.3	0.1	AI451324	RIKEN cDNA 2010305A19 gene	2010305A19Rik	---	binding	---	---	4 C7	69893
164056_at	363.3	6.98654	189.8	3.87347	42.6	0.990698	27.3	0.593478	AI327133	sushi, von Willebrand factor type A, EGF and pentraxin domain containing 1	Svep1	---	chromatin binding /// calcium ion binding	extracellular region	---	4 B-C2	64817
164035_at	29.4	0.565385	17.3	0.353061	22.3	0.518605	27.5	0.597826	AA388565	SH3 domain binding glutamic acid-rich protein like 2	Sh3bgrl2	---	---	nucleus	---	9 E2	212531
164024_at	16	0.307692	9.6	0.195918	0.3	0.1	15	0.326087	AI505764	pogo transposable element with ZNF domain	Pogz	development	nucleic acid binding /// zinc ion binding /// metal ion binding	nucleus	---	3 F2.1	229584
163932_i_at	-2.5	0.1	6	0.122449	3.9	0.1	28.3	0.615217	AA466892	RIKEN cDNA 5730406M06 gene	5730406M06Rik	---	---	---	---	4 A3	66625
163874_at	48.6	0.934615	59.1	1.20612	34	0.790698	67.5	1.46739	AW123767	RIKEN cDNA 6030458C11 gene	6030458C11Rik	---	---	---	---	15 A2	77877
163847_at	24.2	0.465385	42.5	0.867347	5	0.116279	20.5	0.445652	AW124159	ABI gene family, member 3	Abi3	regulation of cell migration	---	---	---	11 D	66610
163846_at	119.8	2.30385	120.1	2.45102	30.8	0.716279	35.1	0.763043	AA929177	CD38 antigen	Cd38	---	NAD+ nucleosidase activity /// hydrolase activity /// hydrolase activity, acting on glycosyl bonds /// phosphorus-oxygen lyase activity	membrane fraction /// integral to membrane /// integral to membrane	Nicotinate and nicotinamide metabolism /// Calcium signaling pathway	5 B3|5 28.0 cM	12494
163767_at	17	0.326923	17.1	0.34898	17.2	0.4	5.3	0.115217	AA124059	zinc finger, CCHC domain containing 9	Zcchc9	---	nucleic acid binding /// metal ion binding /// nucleic acid binding /// zinc ion binding	---	---	13 C3	69085
163760_at	190.9	3.67115	133.9	2.73265	45.1	1.04884	49.4	1.07391	AW122516	chemokine (C-X-C motif) ligand 16	Cxcl16	chemotaxis /// immune response /// sensory perception	low-density lipoprotein receptor activity /// scavenger receptor activity /// cytokine activity /// chemokine activity	extracellular region /// extracellular space /// integral to membrane	---	11 B4	66102
163759_at	23.1	0.444231	14	0.285714	3.8	0.1	11.3	0.245652	AW047292	anterior pharynx defective 1c homolog (C. elegans)	Aph1c	metanephros development /// Notch signaling pathway /// protein processing /// protein processing /// positive regulation of enzyme activity /// protein processing	endopeptidase activity /// protein binding /// peptidase activity	integral to membrane /// integral to membrane	---	9 C	68318
163738_at	63.4	1.21923	47.7	0.973469	11.6	0.269767	17.2	0.373913	AI593894	cDNA sequence BC018601	BC018601	---	---	---	---	11 A1	104479
163680_at	9	0.173077	29.9	0.610204	3.5	0.1	-0.6	0.1	AW125847	RIKEN cDNA 2010004O20 gene	2010004O20Rik	protein modification	---	extracellular space /// integral to membrane /// integral to membrane	---	5 A3	64295
163648_at	24.9	0.478846	22.4	0.457143	18	0.418605	8.5	0.184783	AI843398	histone 3, H2a	Hist3h2a	nucleosome assembly /// chromosome organization and biogenesis (sensu Eukaryota)	DNA binding	nucleosome /// nucleus	---	---	319162
163640_at	8.3	0.159615	17.5	0.357143	14.9	0.346512	23.6	0.513043	AI843134	lysophosphatidylglycerol acyltransferase 1	Lpgat1	metabolism /// phospholipid biosynthesis	acyltransferase activity /// transferase activity	endoplasmic reticulum /// integral to membrane	---	1 H6	226856
163631_at	18.6	0.357692	8.3	0.169388	0.8	0.1	20.8	0.452174	AI853851	aspartylglucosaminidase	Aga	glycoprotein catabolism	N4-(beta-N-acetylglucosaminyl)-L-asparaginase activity /// asparaginase activity /// hydrolase activity	extracellular space /// lysosome	N-Glycan degradation	8 B3	11593
163627_f_at	137.2	2.63846	70.1	1.43061	15.9	0.369767	21	0.456522	AI847474	collagen triple helix repeat containing 1	Cthrc1	phosphate transport	structural molecule activity	extracellular matrix (sensu Metazoa) /// cytoplasm	---	15 C	68588
163612_at	14	0.3	12	0.2	8	0.2	31	0.7	AW047034	BTB (POZ) domain containing 9	Btbd9	cell adhesion	protein binding /// protein binding	---	---	17 B1	224671
163587_at	18.7	0.359615	-5.7	0.1	10.2	0.237209	24.8	0.53913	AA184048	RIKEN cDNA 0610009K11 gene (0610009K11Rik), mRNA	0610009K11Rik	protein ubiquitination	metal ion binding /// ubiquitin-protein ligase activity /// zinc ion binding	integral to membrane /// ubiquitin ligase complex	---	4 D3	68350
163542_at	5.1	0.1	22.9	0.467347	28.1	0.653488	33.1	0.719565	AW049255	rad and gem related GTP binding protein 2	Rem2	two-component signal transduction system (phosphorelay) /// regulation of transcription, DNA-dependent /// small GTPase mediated signal transduction /// small GTPase mediated signal transduction	nucleotide binding /// DNA binding /// GTP binding /// GTP binding	---	---	14 C1	140743
163528_at	16.7	0.321154	14.6	0.297959	-4.4	0.1	25.2	0.547826	AI666375	thioredoxin domain containing 1	Txndc1	electron transport /// transport /// electron transport	electron transporter activity /// electron transporter activity	endoplasmic reticulum /// integral to membrane	---	12 C2	72736
163507_at	16.4	0.315385	22.4	0.457143	3.6	0.1	12	0.26087	AW122375	RGM domain family, member B	Rgmb	cell adhesion /// BMP signaling pathway	protein self binding	ER-Golgi intermediate compartment /// membrane /// anchored to plasma membrane	---	17 A2	68799
163498_i_at	54.9	1.05577	27.9	0.569388	0.1	0.1	7.1	0.154348	AI851919	transmembrane phosphoinositide 3-phosphatase and tensin homolog 2	Tpte2	---	receptor activity /// hematopoietin/interferon-class (D200-domain) cytokine receptor activity	extracellular space /// membrane /// integral to membrane	---	5 F	57914
163450_at	30	0.576923	28.8	0.587755	3.2	0.1	8.2	0.178261	AA616250	toll-like receptor 1	Tlr1	inflammatory response /// immune response /// positive regulation of tumor necrosis factor-alpha biosynthesis /// positive regulation of interleukin-6 biosynthesis /// innate immune response /// activation of NF-kappaB-inducing kinase /// macrophage activ	receptor activity /// transmembrane receptor activity /// transmembrane receptor activity /// triacylated lipoprotein binding	membrane /// integral to membrane /// membrane /// phagocytic vesicle	---	5 C3.1|5 37.0 cM	21897
163441_at	7	0.134615	40.7	0.830612	37	0.860465	41.5	0.902174	AI506367	Rtf1, Paf1/RNA polymerase II complex component, homolog (S. cerevisiae)	Rtf1	---	---	nucleolus	---	2 E5	76246
163439_at	30.8	0.592308	13.4	0.273469	5.4	0.125581	6.5	0.141304	AA637241	RAS-like, family 12	Rasl12	---	---	---	---	9 C	70784
163412_at	89.3	1.71731	29	0.591837	13.9	0.323256	-9.5	0.1	AA217256	Nfat activating molecule with ITAM motif 1	Nfam1	cell surface receptor linked signal transduction /// regulation of B cell differentiation /// B cell receptor signaling pathway /// B cell differentiation /// positive regulation of B cell receptor signaling pathway /// positive regulation of cytokine pro	transmembrane receptor activity /// transmembrane receptor activity	cell surface /// membrane /// integral to membrane /// lipid raft /// integral to membrane	---	15 E2	74039
163356_i_at	39.8	0.765385	35.8	0.730612	32.8	0.762791	11.1	0.241304	AI646612	Zinc finger protein 74 (Zfp74), mRNA	Zfp74	regulation of transcription, DNA-dependent	nucleic acid binding /// zinc ion binding /// metal ion binding	intracellular /// nucleus	---	---	72723
163350_at	66.7	1.28269	56.1	1.1449	15.5	0.360465	21.7	0.471739	AI155242	procollagen, type V, alpha 2	Col5a2	cell adhesion /// cellular physiological process /// phosphate transport	extracellular matrix structural constituent /// extracellular matrix structural constituent conferring tensile strength /// extracellular matrix structural constituent	extracellular matrix (sensu Metazoa) /// collagen /// collagen type V /// extracellular space /// cytoplasm	---	1 C1	12832
163245_at	515.6	9.91538	315.1	6.43061	122	2.83721	283.2	6.15652	AI155549	olfactomedin-like 2B	Olfml2b	---	latrotoxin receptor activity	membrane	---	1 H3	320078
163134_at	22.3	0.428846	26	0.530612	20.2	0.469767	3.6	0.1	AV246763	---	---	---	---	---	---	---	---
163128_at	26.3	0.505769	27.7	0.565306	128.4	2.98605	143.1	3.11087	AI643005	serine (or cysteine) peptidase inhibitor, clade B (ovalbumin), member 11	Serpinb11	---	endopeptidase inhibitor activity /// serine-type endopeptidase inhibitor activity	---	---	1 E2.1	66957
163095_at	24.9	0.478846	-2.7	0.1	22.6	0.525581	73.4	1.59565	AI849763	DNA segment, Chr 7, ERATO Doi 462, expressed	D7Ertd462e	---	---	---	---	7 A3|7 5.5 cM	52132
163092_at	8.8	0.169231	9.6	0.195918	9.4	0.218605	-3.3	0.1	AI645710	glutaredoxin 2 (thioltransferase)	Glrx2	electron transport /// transport /// cell redox homeostasis /// protein thiol-disulfide exchange /// glutathione metabolism /// apoptosis /// redox signal response /// response to temperature stimulus /// response to pH /// regulation of signal transducti	electron transporter activity /// iron ion binding /// transferase activity /// metal ion binding /// iron-sulfur cluster binding /// 2 iron, 2 sulfur cluster binding /// arsenate reductase (glutaredoxin) activity /// electron donor activity /// glutathio	nucleus /// mitochondrion /// nucleus /// mitochondrion	---	1 F|1 77.8 cM	69367
163088_r_at	25.6	0.492308	9.8	0.2	2.2	0.1	18.4	0.4	AI605300	phospholipase A2, group IVC (cytosolic, calcium-independent)	Pla2g4c	phospholipid catabolism	phospholipase activity	---	---	7 A1|7 4.0 cM	232889
163080_at	31.3	0.601923	35.2	0.718367	-15.5	0.1	61.1	1.32826	AI838768	Isovaleryl coenzyme A dehydrogenase, mRNA (cDNA clone MGC:25950 IMAGE:4237982)	Ivd	electron transport	acyl-CoA dehydrogenase activity /// isovaleryl-CoA dehydrogenase activity /// oxidoreductase activity /// isovaleryl-CoA dehydrogenase activity /// oxidoreductase activity	mitochondrion /// mitochondrion /// mitochondrion	---	---	56357
163043_r_at	14.8	0.284615	10.9	0.222449	10.1	0.234884	6.1	0.132609	AW208981	NHL repeat containing 2	Nhlrc2	electron transport /// electron transport	arsenate reductase (thioredoxin) activity /// electron transporter activity /// electron carrier activity	---	---	19 D2	66866
162969_at	77.2	1.48462	67.7	1.38163	15.1	0.351163	45.4	0.986957	AW123298	EGF-like repeats and discoidin I-like domains 3	Edil3	cell adhesion /// development /// cell adhesion	calcium ion binding /// protein binding /// calcium ion binding	extracellular space	---	---	13612
162934_at	8.4	0.161538	6.7	0.136735	10.9	0.253488	23.5	0.51087	AI843159	RIKEN cDNA 2610033H07 gene	2610033H07Rik	rRNA processing /// ribosome biogenesis	---	nucleus	---	5 B1	75416
162870_at	21.3	0.409615	27.4	0.559184	23	0.534884	7.6	0.165217	AI591933	Der1-like domain family, member 3	Derl3	---	---	endoplasmic reticulum /// integral to membrane	---	10 C1	70377
162854_at	195.1	3.75192	28.2	0.57551	37.7	0.876744	68.9	1.49783	AA674861	syntaxin 3	Stx3	transport /// neurotransmitter transport /// intracellular protein transport	protein transporter activity	membrane /// integral to membrane /// integral to membrane	---	19 A	20908
162849_at	32.3	0.621154	4.9	0.1	5.7	0.132558	19	0.413043	AI842031	plasmalemma vesicle associated protein	Plvap	---	---	integral to membrane /// integral to membrane	---	8 B3.3|8 33.5 cM	84094
162835_at	55.3	1.06346	143.4	2.92653	13.6	0.316279	81.4	1.76957	AA712003	resistin like alpha	Retnla	---	hormone activity	extracellular region /// extracellular space /// extracellular region	---	16 B5|16 32.6 cM	57262
162818_at	0.6	0.1	1.4	0.1	22.1	0.513953	9.2	0.2	AW045402	TruB pseudouridine (psi) synthase homolog 1 (E. coli)	Trub1	RNA processing /// tRNA processing	pseudouridylate synthase activity	---	---	19 D2	72133
162770_at	21.4	0.411538	17.1	0.34898	-8.2	0.1	24.3	0.528261	AI838628	Williams-Beuren syndrome chromosome region 16 homolog (human)	Wbscr16	---	Ran guanyl-nucleotide exchange factor activity	---	---	5 G2	94254
162767_at	12.1	0.232692	12.1	0.246939	14.3	0.332558	5.9	0.128261	AI853156	zinc finger like protein 1	Zfpl1	protein ubiquitination	ubiquitin-protein ligase activity /// zinc ion binding /// metal ion binding	ubiquitin ligase complex /// integral to membrane /// integral to membrane	---	19 A	81909
162766_at	-1.7	0.1	21.8	0.444898	-23.6	0.1	-4.1	0.1	AA530016	origin recognition complex, subunit 3-like (S. cerevisiae)	Orc3l	DNA replication /// DNA replication	DNA binding	nucleus /// nuclear origin of replication recognition complex	Cell_Cycle_KEGG /// DNA_replication_Reactome /// G1_to_S_cell_cycle_Reactome	4 A3	50793
162752_i_at	14.2	0.273077	35.8	0.730612	21.2	0.493023	12.7	0.276087	AI849212	nucleoporin 153	Nup153	---	protein binding /// porin activity	integral to membrane /// outer membrane	---	13 A5	218210
162699_at	35	0.673077	24.3	0.495918	5.2	0.12093	19.3	0.419565	AW121087	glycogen synthase kinase 3 beta	Gsk3b	re-entry into mitotic cell cycle /// protein amino acid phosphorylation /// protein export from nucleus /// anti-apoptosis /// response to stress /// cell proliferation /// organ morphogenesis /// Wnt receptor signaling pathway /// fat cell differentiatio	nucleotide binding /// protein kinase activity /// protein serine/threonine kinase activity /// glycogen synthase kinase 3 activity /// protein binding /// ATP binding /// beta-catenin binding /// kinase activity /// transferase activity /// tau-protein k	nucleus /// cytosol	Cell_Cycle_KEGG /// Wnt_Signaling /// Glycogen_Metabolism	16 B4	56637
162690_at	16.1	0.309615	17.9	0.365306	5.8	0.134884	25.2	0.547826	AW045453	---	---	---	---	---	---	---	---
162658_at	7.8	0.15	18.4	0.37551	9.5	0.22093	1.2	0.1	AW124864	RIKEN cDNA 2900019G14 gene	2900019G14Rik	---	---	---	---	---	72932
162643_at	38.9	0.748077	12.8	0.261224	18.7	0.434884	8.6	0.186957	AA874059	FXYD domain-containing ion transport regulator 4	Fxyd4	transport /// ion transport	ion channel activity	extracellular space /// membrane /// integral to membrane /// integral to membrane	---	6 F1	108017
162630_at	34.9	0.671154	15.9	0.32449	0.9	0.1	9	0.195652	AI747296	GDP-mannose 4, 6-dehydratase	Gmds	biosynthesis /// nucleotide-sugar metabolism	catalytic activity /// GDP-mannose 4,6-dehydratase activity /// lyase activity /// NAD binding	---	---	13 A3.2-A3.3	218138
162604_at	86.5	1.66346	129	2.63265	28.5	0.662791	249.5	5.42391	AI843182	biliverdin reductase B (flavin reductase (NADPH))	Blvrb	nucleotide-sugar metabolism	catalytic activity /// NADPH dehydrogenase activity /// biliverdin reductase activity /// oxidoreductase activity /// flavin reductase activity /// catalytic activity /// biliverdin reductase activity /// oxidoreductase activity /// NAD binding	---	Porphyrin and chlorophyll metabolism	7 A3	233016
162589_at	15.2	0.292308	33.3	0.679592	2.6	0.1	-5.5	0.1	AI852954	RIKEN cDNA 4930544G21 gene	4930544G21Rik	---	kinase activity	---	---	1 C5	77629
162584_at	8.1	0.155769	27.2	0.555102	58.2	1.35349	42.1	0.915217	AI643988	ELMO domain containing 1	Elmod1	---	---	---	---	2006-05-03 09:00:00	270162
162574_at	171	3.28846	39.4	0.804082	41.6	0.967442	96.8	2.10435	AI448688	Slit-like 2 (Drosophila)	Slitl2	---	---	---	---	16 A1	246154
162574_at	171	3.28846	39.4	0.804082	41.6	0.967442	96.8	2.10435	AI448688	Slit-like 2 (Drosophila)	Slitl2	---	---	---	---	16 A1	246154
162564_at	292.7	5.62885	345.9	7.05918	71.1	1.65349	92	2	AI839754	glycoprotein m6b	Gpm6b	---	---	integral to membrane /// integral to membrane	---	X F5	14758
162543_r_at	1180.2	22.6962	1134.2	23.1469	108.6	2.52558	1567.8	34.0826	AV248962	acid phosphatase 5, tartrate resistant	Acp5	---	acid phosphatase activity /// iron ion binding /// hydrolase activity /// metal ion binding	extracellular space /// lysosome	---	9 A3|9 6.0 cM	11433
162497_r_at	58.2	0.427941	24.9	0.220354	47.8	0.430631	6.1	0.1	AV154427	ubiquitin-activating enzyme E1, Chr X	Ube1x	protein modification /// ubiquitin-dependent protein catabolism /// ubiquitin cycle	nucleotide binding /// catalytic activity /// ubiquitin activating enzyme activity /// ATP binding /// ubiquitin-like activating enzyme activity /// ligase activity	---	Proteasome_Degradation	X A2-A3|X 5.7 cM	22201
162475_f_at	249.1	1.83162	317.8	2.81239	58.6	0.527928	122.4	1.11273	AV092014	peptidoglycan recognition protein 1	Pglyrp1	apoptosis /// immune response /// peptidoglycan catabolism /// defense response to bacteria	cytokine activity /// N-acetylmuramoyl-L-alanine amidase activity /// peptidoglycan receptor activity /// protein binding	extracellular space /// extracellular space	---	7 A3	21946
162447_f_at	61.4	0.451471	44	0.389381	32.3	0.290991	13.8	0.125455	AV353436	Major vault protein (Mvp), mRNA	Mvp	---	calcium ion binding	ribonucleoprotein complex	---	7 F4	78388
162414_f_at	106	0.779412	27.7	0.245133	12.8	0.115315	6.3	0.1	AV320580	FK506 binding protein 10	Fkbp10	protein folding	peptidyl-prolyl cis-trans isomerase activity /// calcium ion binding /// isomerase activity /// hydrolase activity	extracellular space /// endoplasmic reticulum	---	11 D|11 58.0 cM	14230
162388_r_at	66.5	0.488971	10.7	0.1	15.9	0.143243	21.6	0.196364	AV256143	ADAM 5 protein precursor (ADAM 5)	Adam5	proteolysis /// integrin-mediated signaling pathway /// proteolysis	metalloendopeptidase activity /// peptidase activity /// metallopeptidase activity /// metalloendopeptidase activity	---	mRNA_processing_binding_Reactome	---	11499
162350_at	70.7	0.519853	36.4	0.322124	17.7	0.159459	-1.6	0.1	AV173777	RIKEN cDNA D330001F17 gene	D330001F17Rik	---	binding	nucleus	---	15 D3	223658
162206_f_at	181.1	1.33162	203.2	1.79823	61.4	0.553153	44.1	0.400909	AV374868	suppressor of cytokine signaling 3	Socs3	regulation of cell growth /// regulation of protein amino acid phosphorylation /// intracellular signaling cascade /// negative regulation of signal transduction /// negative regulation of insulin receptor signaling pathway	protein binding	---	---	11 E2	12702
162181_f_at	106.1	0.780147	144.7	1.28053	3.9	0.1	31.3	0.284545	AV012229	Fc receptor, IgE, high affinity I, gamma polypeptide	Fcer1g	positive regulation of type IIa hypersensitivity /// positive regulation of type III hypersensitivity /// phagocytosis, engulfment /// signal transduction /// cell surface receptor linked signal transduction /// cell surface receptor linked signal transdu	receptor activity /// transmembrane receptor activity /// IgE binding /// IgG binding /// IgE binding	plasma membrane /// integral to plasma membrane /// external side of plasma membrane /// membrane /// integral to membrane /// lipid raft	---	1 H3|1 93.3 cM	14127
162122_f_at	11.9	0.1	14.7	0.130088	34.1	0.307207	15.1	0.137273	AV374384	ferredoxin reductase	Fdxr	electron transport /// lipid metabolism /// transport /// steroid metabolism /// cholesterol metabolism	ferredoxin-NADP+ reductase activity /// disulfide oxidoreductase activity /// oxidoreductase activity	mitochondrion /// mitochondrial inner membrane /// mitochondrion	Photosynthesis	11 E2	14149
162007_i_at	42.1	0.309559	24.4	0.215929	9.5	0.1	35.8	0.325455	AV337065	Signal-induced proliferation associated gene 1 (Sipa1), mRNA	Sipa1	regulation of progression through cell cycle /// induction of apoptosis /// cytoskeleton organization and biogenesis /// negative regulation of cell adhesion /// intracellular signaling cascade /// negative regulation of cell growth /// negative regulatio	GTPase activator activity /// protein binding /// Rap GTPase activator activity	nucleus /// nucleus /// nucleus	MAPK_Cascade	---	20469
161968_f_at	169.3	1.24485	177.7	1.57257	22.4	0.201802	11	0.1	AV370035	chemokine (C-C motif) receptor 5	Ccr5	chemotaxis /// defense response /// signal transduction /// G-protein coupled receptor protein signaling pathway	rhodopsin-like receptor activity /// signal transducer activity /// receptor activity /// G-protein coupled receptor activity /// C-C chemokine receptor activity /// C-C chemokine receptor activity /// C-C chemokine receptor activity	cell surface /// integral to membrane /// integral to membrane	GPCRDB_Class_A_Rhodopsin-like /// Peptide_GPCRs	9 72.0 cM	12774
161962_f_at	135.3	0.994853	57.9	0.512389	11.2	0.100901	21.2	0.192727	AV366654	microfibrillar-associated protein 4	Mfap4	cell adhesion /// cell adhesion	calcium ion binding /// protein binding	microfibril /// extracellular matrix (sensu Metazoa) /// extracellular space /// extracellular matrix (sensu Metazoa)	---	11 B2|11 34.35 cM	76293
161914_s_at	954.7	7.01985	685.4	6.06549	157.3	1.41712	287.6	2.61455	AV122642	lymphocyte specific 1	Lsp1	apoptosis /// chemotaxis /// muscle contraction /// defense response /// cytoskeleton organization and biogenesis /// signal transduction	actin binding /// signal transducer activity /// calmodulin binding /// myosin binding /// actin binding	---	---	7 F5|7 69.0 cM	16985
161887_r_at	60.4	0.444118	117.3	1.03805	58.4	0.526126	30.9	0.280909	AV370769	tetratricopeptide repeat domain 1	Ttc1	---	binding	---	---	11 B1.1	66827
161819_f_at	912.1	6.70662	697	6.16814	236.5	2.13063	379.4	3.44909	AV356071	lysosomal-associated protein transmembrane 5	Laptm5	---	---	lysosome /// integral to membrane /// integral to membrane	---	4 D2.3	16792
161799_r_at	-16.9	0.1	-10.5	0.1	-24.5	0.1	55.4	0.503636	AV350205	potassium inwardly-rectifying channel, subfamily J, member 9	Kcnj9	transport /// ion transport /// potassium ion transport	ion channel activity /// inward rectifier potassium channel activity /// voltage-gated ion channel activity /// potassium channel activity /// G-protein activated inward rectifier potassium channel activity /// potassium ion binding /// G-protein activated inward rectifier potassium channel activity	integral to plasma membrane /// membrane /// integral to membrane /// integral to membrane	---	1 H3|1 94.2 cM	16524
161738_f_at	43.8	0.322059	54.2	0.479646	35.8	0.322523	17.3	0.157273	AV314618	ilvB (bacterial acetolactate synthase)-like	Ilvbl	---	thiamin pyrophosphate binding /// catalytic activity	extracellular space	---	10 C1|10 42.3 cM	216136
161650_at	705.1	5.18456	542.9	4.80442	137.9	1.24234	128.4	1.16727	AV090497	secretory leukocyte peptidase inhibitor	Slpi	---	endopeptidase inhibitor activity /// serine-type endopeptidase inhibitor activity /// peptidase activity	extracellular space	---	---	20568
161628_r_at	117.3	0.8625	19.8	0.175221	285.9	2.57568	136.7	1.24273	AV035226	fibulin 1	Fbln1	---	calcium ion binding	extracellular region /// extracellular matrix (sensu Metazoa) /// extracellular space	---	15 E-F	14114
161580_f_at	148.9	1.09485	92.5	0.818584	29.3	0.263964	186.8	1.69818	AV314820	RIKEN cDNA 6330412F12 gene	6330412F12Rik	---	binding	nucleus	---	5 A3	53312
161571_f_at	92.8	0.682353	44.6	0.39469	17.9	0.161261	5	0.1	AV239653	---	---	---	---	---	---	---	---
161078_at	202.8	1.49118	71.4	0.631858	246.8	2.22342	431.1	3.91909	AA607758	Transcribed locus	---	---	---	---	---	---	---
161046_at	853.3	6.27426	359.5	3.18142	204.2	1.83964	83.1	0.755455	AA270365	cytokine receptor-like factor 1	Crlf1	---	receptor activity	extracellular space	---	8 0.0 cM	12931
161029_at	61.5	0.452206	35	0.309735	15	0.135135	14.2	0.129091	AI849583	RIKEN cDNA 6330416G13 gene	6330416G13Rik	transport	binding	mitochondrial inner membrane /// integral to membrane	---	4 C1	230279
161023_at	56.8	0.417647	48.4	0.428319	4	0.1	39.1	0.355455	U22339	interleukin 15 receptor, alpha chain	Il15ra	cell surface receptor linked signal transduction	receptor activity /// interleukin receptor activity /// protein binding	extracellular space /// nucleus /// endoplasmic reticulum /// Golgi stack /// integral to plasma membrane /// integral to membrane /// integral to membrane	---	2 A1|2 6.4 cM	16169
160937_at	17	0.125	-8.3	0.1	17.4	0.156757	56.7	0.515455	AF039391	crystallin, mu	Crym	sensory organ development	structural constituent of eye lens	cytoplasm	---	7 F2|7 55.0 cM	12971
160934_s_at	64.3	0.472794	45.9	0.406195	125.3	1.12883	154.6	1.40545	X05546	---	---	---	---	---	---	---	---
160901_at	731.3	5.37721	381	3.37168	150.6	1.35676	146.8	1.33455	V00727	FBJ osteosarcoma oncogene	Fos	regulation of progression through cell cycle /// regulation of transcription, DNA-dependent /// regulation of transcription, DNA-dependent /// nervous system development /// cellular physiological process /// regulation of transcription, DNA-dependent	DNA binding /// transcription factor activity /// transcription factor activity /// DNA binding	nucleus /// nucleus /// transcription factor complex /// nucleus	TGF_Beta_Signaling_Pathway /// Smooth_muscle_contraction	12 D2|12 40.0 cM	14281
160781_r_at	88.7	0.652206	44.3	0.392035	13.4	0.120721	20.1	0.182727	AW215456	unc-93 homolog B1 (C. elegans)	Unc93b1	---	---	integral to membrane	---	19 A	54445
160774_at	124.1	0.9125	46.7	0.413274	30.6	0.275676	44.1	0.400909	AF037366	ectonucleoside triphosphate diphosphohydrolase 1	Entpd1	ATP catabolism /// G-protein coupled receptor protein signaling pathway /// purine ribonucleoside diphosphate catabolism /// platelet activation	magnesium ion binding /// calcium ion binding /// hydrolase activity /// nucleoside-diphosphatase activity /// nucleoside-triphosphatase activity	basal lamina /// plasma membrane /// integral to membrane /// integral to membrane	Purine metabolism /// Pyrimidine metabolism	19 C3|19 35.5 cM	12495
160684_at	81.3	0.597794	60.3	0.533628	17.3	0.155856	33.3	0.302727	AA930519	RIKEN cDNA 8430410A17 gene	8430410A17Rik	---	---	---	---	6 D1	232210
160652_at	60.7	0.446324	16.2	0.143363	15.4	0.138739	19.4	0.176364	U49385	cytidine 5'-triphosphate synthase 2	Ctps2	pyrimidine nucleotide biosynthesis /// pyrimidine nucleotide biosynthesis /// glutamine metabolism	catalytic activity /// CTP synthase activity /// catalytic activity /// CTP synthase activity	---	Pyrimidine metabolism	X F5	55936
160598_at	65.5	0.481618	9.2	0.1	4.8	0.1	19.4	0.176364	AW211627	RIKEN cDNA A230106M15 gene	A230106M15Rik	---	---	---	---	5 F	231717
160592_at	56	0.411765	70.3	0.622124	-3.3	0.1	18.1	0.164545	AI874754	Transmembrane channel-like gene family 6 (Tmc6), transcript variant 1, mRNA	Tmc6	transport	transporter activity	membrane /// integral to membrane /// integral to membrane	---	---	217353
160564_at	1415.4	10.4074	2061.8	18.246	368.2	3.31712	833.4	7.57636	X81627	lipocalin 2	Lcn2	transport	transporter activity /// binding /// binding	---	---	2 A3|2 27.0 cM	16819
160561_at	175.6	1.29118	71.8	0.635398	-0.1	0.1	32	0.290909	M34094	midkine	Mdk	regulation of progression through cell cycle /// development /// cell proliferation /// cell differentiation /// nervous system development /// cell differentiation /// adrenal gland development /// response to wounding	growth factor activity /// heparin binding /// growth factor activity /// heparin binding	extracellular space	---	2 E1|2 53.0 cM	17242
160527_at	508.6	3.73971	139.9	1.23805	122.6	1.1045	82.1	0.746364	AB012886	insulin-like growth factor binding protein 7	Igfbp7	regulation of cell growth /// metabolism	insulin-like growth factor binding /// oxidoreductase activity /// growth factor binding	extracellular region	---	5 C3.3	29817
160406_at	1868.1	13.736	1190.7	10.5372	397.4	3.58018	1056.4	9.60364	AJ006033	cathepsin K	Ctsk	proteolysis /// proteolysis	cysteine-type endopeptidase activity /// cathepsin K activity /// peptidase activity /// cysteine-type peptidase activity /// hydrolase activity /// cathepsin K activity /// cysteine-type peptidase activity	extracellular space	---	3 F2.1|3 47.9 cM	13038
160355_at	69.7	0.5125	32	0.283186	-7.4	0.1	-16.9	0.1	L04649	MYC-associated zinc finger protein (purine-binding transcription factor)	Maz	transcription /// regulation of transcription, DNA-dependent	nucleic acid binding /// DNA binding /// transcription factor activity /// zinc ion binding /// metal ion binding	extracellular space /// nucleus /// transcription factor complex	---	7 F4	17188
160254_at	502.8	3.69706	514.2	4.55044	58.5	0.527027	82.9	0.753636	AW123191	Interferon induced transmembrane protein 1 (Ifitm1), mRNA	Ifitm1	somitogenesis /// response to biotic stimulus /// anterior/posterior pattern formation /// response to biotic stimulus	---	integral to membrane /// integral to membrane	---	7 F5	68713
160172_at	-44.3	0.1	-8.3	0.1	-50.9	0.1	-39.3	0.1	Y13832	GTL2, imprinted maternally expressed untranslated mRNA	Gtl2	---	---	---	---	12 F1|12 54.0 cM	17263
160083_at	96.9	0.7125	16.7	0.147788	104.2	0.938739	101.1	0.919091	M63335	lipoprotein lipase	Lpl	lipid metabolism /// lipid catabolism	catalytic activity /// lipoprotein lipase activity /// lipid transporter activity /// heparin binding /// hydrolase activity	extracellular space /// membrane /// chylomicron /// extracellular space	Fatty_Acid_Degradation /// Statin_Pathway_PharmGKB /// Glycerolipid metabolism ///	8 B3.3|8 33.0 cM	16956
141160_f_at	36	0.75	13.8	0.336585	9.9	0.235714	20.7	0.575	AA710704	---	---	---	---	---	---	---	---
140893_at	129.2	2.69167	85.9	2.09512	36.3	0.864286	40.6	1.12778	AW123714	RIKEN cDNA 6430571L13 gene	6430571L13Rik	---	---	---	---	9 F1	235599
140877_at	21.2	0.441667	20.6	0.502439	21.1	0.502381	5.9	0.163889	AW124593	Adult male spinal cord cDNA, RIKEN full-length enriched library, clone:A330066H24 product:unclassifiable, full insert sequence	---	---	---	---	---	---	---
140832_at	11.9	0.247917	13.3	0.32439	2.3	0.1	4	0.111111	AI646518	RNA adenosine deaminase 1 (Adar) mRNA, complete cds, alternatively spliced	Adar	RNA processing /// mRNA processing /// base conversion or substitution editing /// RNA processing	DNA binding /// left-handed Z-DNA binding /// RNA binding /// double-stranded RNA binding /// double-stranded RNA adenosine deaminase activity /// adenosine deaminase activity /// hydrolase activity /// metal ion binding /// RNA binding /// double-strande	intracellular /// nucleus /// intracellular	mRNA_processing_binding_Reactome	3 F2	56417
140829_at	14.5	0.302083	19.9	0.485366	11.9	0.283333	3.8	0.105556	AA738714	KH domain containing, RNA binding, signal transduction associated 1	Khdrbs1	transcription /// regulation of transcription, DNA-dependent /// transport /// cell cycle /// negative regulation of transcription /// regulation of RNA export from nucleus /// cell surface receptor linked signal transduction	nucleic acid binding /// RNA binding /// transporter activity /// protein binding /// transcriptional repressor activity /// SH3/SH2 adaptor activity /// RNA binding /// RNA binding	nucleus /// membrane /// nucleus /// membrane /// nucleus /// membrane	---	4 D2.2	20218
140824_at	2.3	0.1	14.8	0.360976	6.1	0.145238	4.2	0.116667	AI639909	Transcribed locus	---	---	---	---	---	---	---
140659_at	11.3	0.235417	21.3	0.519512	4.9	0.116667	2.5	0.1	AA174767	chemokine (C-X-C motif) ligand 11	Cxcl11	chemotaxis /// inflammatory response /// immune response /// sensory perception	cytokine activity /// chemokine activity /// chemokine activity	extracellular region /// extracellular space /// extracellular space	---	5 E3	56066
140652_r_at	5	0.104167	10.2	0.24878	6.6	0.157143	5	0.138889	AA795130	Transcribed locus, moderately similar to XP_484812.1 PREDICTED: hypothetical protein XP_484812 [Mus musculus]	---	---	---	---	---	---	---
140638_at	4.1	0.1	7.2	0.17561	21.1	0.502381	4	0.111111	AW125813	Neighbor of Cox4, mRNA (cDNA clone MGC:5647 IMAGE:3482942)	Noc4	---	---	mitochondrion	---	---	18117
140588_at	93.4	1.94583	145.6	3.55122	25.6	0.609524	61.5	1.70833	AW208574	---	---	---	---	---	---	---	---
140519_at	14.3	0.297917	72.7	1.77317	79.4	1.89048	126.7	3.51944	AI642378	triadin	Trdn	---	protein binding /// receptor binding	membrane /// integral to membrane /// integral to membrane /// sarcoplasmic reticulum	---	10 B1	76757
140477_f_at	326.7	6.80625	571	13.9268	669.7	15.9452	160	4.44444	AI644572	RIKEN cDNA 2810418N01 gene, mRNA (cDNA clone MGC:41228 IMAGE:3466154)	2810418N01Rik	DNA replication	---	nucleus	---	2 H1	69270
140419_at	1.6	0.1	26.9	0.656098	6.1	0.145238	2.1	0.1	AI644348	A kinase (PRKA) anchor protein 13 /// similar to A-kinase anchor protein 13 isoform 2	Akap13 /// LOC546026	---	kinase activity	---	---	7 D1	233400 /// 546026
140370_at	24.8	0.516667	43.3	1.0561	4.8	0.114286	26	0.722222	AA759814	Mitogen activated protein kinase kinase kinase 5 (Map3k5), mRNA	Map3k5	activation of MAPK activity /// protein amino acid phosphorylation /// apoptosis	nucleotide binding /// magnesium ion binding /// protein kinase activity /// protein serine/threonine kinase activity /// protein binding /// ATP binding /// kinase activity /// transferase activity /// metal ion binding	---	---	10 A3	26408
139490_at	31.1	0.647917	46.4	1.13171	74.8	1.78095	16.1	0.447222	AW045673	RIKEN cDNA 4930434E21 gene (4930434E21Rik), mRNA	4930434E21Rik	---	---	---	---	5 G3	381693
139422_at	513.1	10.6896	362.9	8.85122	220.8	5.25714	87.3	2.425	AW212694	membrane-spanning 4-domains, subfamily A, member 7	Ms4a7	signal transduction	receptor activity	integral to membrane	---	19 A	109225
139403_s_at	91.6	1.90833	8.9	0.217073	63.2	1.50476	48.1	1.33611	AI643076	DiGeorge syndrome critical region gene 2	Dgcr2	cell adhesion	receptor activity /// protein binding /// sugar binding	integral to membrane	---	16 A-B1|16 10.37 cM	13356
139395_at	7.6	0.158333	19	0.463415	38.2	0.909524	21	0.583333	AI594896	6-phosphofructo-2-kinase/fructose-2,6-biphosphatase 2, mRNA (cDNA clone MGC:25723 IMAGE:3979400)	Pfkfb2	fructose 2,6-bisphosphate metabolism /// metabolism	nucleotide binding /// catalytic activity /// 6-phosphofructo-2-kinase activity /// fructose-2,6-bisphosphate 2-phosphatase activity /// ATP binding /// kinase activity /// transferase activity /// hydrolase activity	---	Fructose and mannose metabolism /// Fructose and mannose metabolism	1 E4	18640
139291_at	39.9	0.83125	32.5	0.792683	26.1	0.621429	7.4	0.205556	AW125160	potassium voltage-gated channel, Shal-related family, member 1	Kcnd1	transport /// ion transport /// cation transport /// potassium ion transport /// ion transport /// cation transport	ion channel activity /// voltage-gated ion channel activity /// voltage-gated potassium channel activity /// cation channel activity /// potassium channel activity /// protein binding /// potassium ion binding /// metal ion binding /// ion channel activit	extracellular space /// integral to plasma membrane /// voltage-gated potassium channel complex /// membrane /// integral to membrane /// voltage-gated potassium channel complex /// membrane /// integral to membrane	---	X A1.1|X 2.2 cM	16506
139290_at	36.2	0.754167	17.2	0.419512	2	0.1	25.9	0.719444	AW124922	RIKEN cDNA D630040G17 gene	D630040G17Rik	---	metal ion binding	nucleus	---	8 C1	244530
139276_at	11.8	0.245833	1.9	0.1	8.8	0.209524	1.3	0.1	AW046131	protein phosphatase 1, regulatory (inhibitor) subunit 3G	Ppp1r3g	---	---	---	---	13 A3.3	76487
139274_at	64.1	1.33542	25.8	0.629268	16.9	0.402381	53.7	1.49167	AW047121	hexokinase 3	Hk3	glycolysis	hexokinase activity /// kinase activity /// hexokinase activity /// ATP binding	---	---	13 B1	212032
139237_r_at	121.7	2.53542	26.9	0.656098	94.8	2.25714	29.8	0.827778	AW046916	Down syndrome critical region gene 1-like 1	Dscr1l1	calcium-mediated signaling	nucleotide binding	---	---	17 C|17 22.0 cM	53901
139225_at	19.3	0.402083	21.1	0.514634	24.6	0.585714	5.6	0.155556	AW050044	Transcribed locus, weakly similar to XP_232745.3 PREDICTED: hypothetical protein XP_232745 [Rattus norvegicus]	---	---	---	---	---	---	---
139207_s_at	-0.8	0.1	24.2	0.590244	43.3	1.03095	27.9	0.775	AV340389	RIKEN cDNA 6430514L14 gene	6430514L14Rik	---	---	---	---	9 D	76886
139197_at	74.3	1.54792	73.9	1.80244	29.4	0.7	17.1	0.475	AW060168	FYVE, RhoGEF and PH domain containing 3 (Fgd3), mRNA	Fgd3	filopodium formation	guanyl-nucleotide exchange factor activity /// zinc ion binding /// metal ion binding	cytoskeleton	---	---	30938
139025_f_at	21.5	0.447917	19.8	0.482927	24	0.571429	-0.1	0.1	AA824172	PREDICTED: similar to erythrocyte membrane protein 3 [Mus musculus], mRNA sequence	---	---	---	---	---	---	385300
139022_at	-9	0.1	19.5	0.47561	6.5	0.154762	37.4	1.03889	AI427762	Visual cortex cDNA, RIKEN full-length enriched library, clone:K230051E07 product:unclassifiable, full insert sequence	---	---	---	---	---	---	---
139021_at	19.2	0.4	21.2	0.517073	15.5	0.369048	6.1	0.169444	AI846593	PREDICTED: Mus musculus similar to Dysferlin (Dystrophy associated fer-1-like protein) (Fer-1 like protein 1) (LOC545312), mRNA	---	---	---	---	---	---	---
138975_at	38.2	0.795833	67	1.63415	34.5	0.821429	11	0.305556	AW048024	sorting nexin 26	Snx26	transport /// protein transport	GTPase activator activity /// Rho GTPase activator activity /// protein binding /// Rac GTPase activator activity	cytoplasm /// plasma membrane	---	7 A3	233071
138920_at	34	0.708333	29.3	0.714634	18.8	0.447619	0.8	0.1	AI448344	Active BCR-related gene (Abr), transcript variant 2, mRNA	Abr	brain development	guanyl-nucleotide exchange factor activity /// GTPase activator activity	---	---	---	109934
138801_at	26.2	0.545833	21.9	0.534146	2.6	0.1	7.5	0.208333	AI647512	cDNA sequence BC037704	BC037704	---	---	---	---	19 C3	269087
138551_at	8.4	0.175	12.8	0.312195	1.4	0.1	-1.3	0.1	AI851563	Zinc finger, SWIM domain containing 3, mRNA (cDNA clone MGC:30808 IMAGE:3993352)	Zswim3	---	metal ion binding /// zinc ion binding	---	---	2 H3	67538
138486_at	22.5	0.46875	25.1	0.612195	3.4	0.1	13.8	0.383333	AI834999	GABA-A receptor epsilon-like subunit (Epsilon)	Gabre	transport /// ion transport /// chloride transport /// gamma-aminobutyric acid signaling pathway /// synaptic transmission /// transport /// ion transport	receptor activity /// GABA-A receptor activity /// ion channel activity /// extracellular ligand-gated ion channel activity /// GABA-A receptor activity /// extracellular ligand-gated ion channel activity /// neurotransmitter receptor activity /// ion cha	extracellular space /// integral to plasma membrane /// membrane /// integral to membrane /// membrane /// integral to membrane /// postsynaptic membrane	---	X A7.1	14404
138468_at	14.2	0.295833	-1.4	0.1	26.2	0.62381	0.5	0.1	AW060752	chromodomain helicase DNA binding protein 5	Chd5	---	---	---	---	4 E2	269610
138462_r_at	35.3	0.735417	166.5	4.06098	72	1.71429	97.8	2.71667	AW125358	reticulon 4 receptor	Rtn4r	axonogenesis	receptor activity /// protein binding	extracellular space /// plasma membrane /// membrane	---	---	65079
138385_at	34.6	0.720833	39.4	0.960976	9.1	0.216667	16.2	0.45	AW120717	PREDICTED: Mus musculus RIKEN cDNA A030001H12 gene (A030001H12Rik), mRNA	---	---	---	---	---	---	---
138363_at	21.1	0.439583	32.1	0.782927	29.1	0.692857	8.7	0.241667	C87328	PREDICTED: similar to diacylglycerol kinase, eta isoform 2 [Mus musculus], mRNA sequence	Dgkh	diacylglycerol metabolism	diacylglycerol kinase activity /// protein homodimerization activity	cytoplasm /// endosome	---	14 D3	380921
138199_i_at	-2	0.1	8.6	0.209756	-6.1	0.1	-2.1	0.1	AW048648	RIKEN cDNA D130029J02 gene	D130029J02Rik	gastrulation (sensu Mammalia) /// negative regulation of transcription from RNA polymerase II promoter /// regulation of transcription, DNA-dependent	protein binding /// chromatin binding /// transcription cofactor activity /// histone methyltransferase activity /// receptor activity	---	---	8 D3	234695
138180_at	41.1	0.85625	2.9	0.1	36.5	0.869048	25	0.694444	AW049648	Transcribed locus	---	---	---	---	---	---	---
138137_at	62.6	1.30417	66.8	1.62927	7.5	0.178571	41.5	1.15278	AW046378	7 days neonate cerebellum cDNA, RIKEN full-length enriched library, clone:A730096N24 product:unclassifiable, full insert sequence	---	---	---	---	---	---	---
138136_at	19.6	0.408333	3.1	0.1	10.5	0.25	19.9	0.552778	AW045846	lemur tyrosine kinase 2	Lmtk2	nervous system development /// axon guidance /// protein amino acid autophosphorylation /// nerve growth factor receptor signaling pathway /// protein amino acid phosphorylation	protein serine/threonine kinase activity /// kinase activity /// protein kinase activity /// protein serine/threonine kinase activity /// protein-tyrosine kinase activity /// ATP binding	cytoplasm	---	5 G2	231876
138110_at	11	0.229167	16.7	0.407317	22.8	0.542857	4.7	0.130556	AW045299	Chromobox homolog 4 (Drosophila Pc class) (Cbx4), mRNA	Cbx4	chromatin assembly or disassembly /// transcription /// regulation of transcription, DNA-dependent /// chromatin modification	chromatin binding	chromatin /// nucleus	---	---	12418
138058_at	52.5	1.09375	52.2	1.27317	14.7	0.35	23.9	0.663889	AI835296	dispatched homolog 2 (Drosophila)	Disp2	---	---	---	---	2 E5	214240
137725_at	14.9	0.310417	8.1	0.197561	3.2	0.1	5.3	0.147222	AW049770	Nucleotide-binding protein long form (Nubp1)	Nubp1	transport	nucleotide binding /// ATP binding /// nucleotide binding /// nucleoside-triphosphatase activity	integral to membrane	---	---	26425
137689_at	14.6	0.304167	7.2	0.17561	1.6	0.1	7.4	0.205556	AW048565	Transcribed locus	---	---	---	---	---	---	---
137684_at	0.8	0.1	14.6	0.356098	5.4	0.128571	2.9	0.1	AW048033	Guanine nucleotide binding protein, beta 4, mRNA (cDNA clone MGC:41124 IMAGE:1348753)	Gnb4	signal transduction /// G-protein coupled receptor protein signaling pathway /// G-protein coupled receptor protein signaling pathway	GTPase activity /// signal transducer activity /// small GTPase regulator activity	heterotrimeric G-protein complex /// heterotrimeric G-protein complex	G_Protein_Signaling /// Calcium_regulation_in_cardiac_cells /// Smooth_muscle_contraction	3 B	14696
137571_at	7.7	0.160417	23.1	0.563415	11.1	0.264286	6.9	0.191667	AI504443	Chromodomain helicase DNA binding protein 7 (Chd7), mRNA	Chd7	---	---	---	---	4 A1	320790
137570_at	21.5	0.447917	21.5	0.52439	5.7	0.135714	12.2	0.338889	AI662218	Actin related protein 2/3 complex, subunit 2, mRNA (cDNA clone IMAGE:30714846)	Arpc2	regulation of actin filament polymerization	---	cytoskeleton /// Arp2/3 protein complex /// focal adhesion	---	1 C3	76709
137567_at	-26.8	0.1	-50.1	0.1	-2.1	0.1	-12.5	0.1	AA734751	---	---	---	---	---	---	---	---
137566_at	-0.7	0.1	5.9	0.143902	6.9	0.164286	-4.3	0.1	AI607346	---	---	---	---	---	---	---	---
137556_r_at	14.1	0.29375	17.2	0.419512	18.3	0.435714	-1	0.1	AI606152	---	---	---	---	---	---	---	---
137537_at	17.9	0.372917	11.4	0.278049	4.7	0.111905	31.5	0.875	AI605353	ras homolog gene family, member Q	Rhoq	small GTPase mediated signal transduction /// regulation of cell shape /// protein transport /// actin cytoskeleton organization and biogenesis /// small GTPase mediated signal transduction /// GPI anchor biosynthesis	nucleotide binding /// GTPase activity /// GTPase activity /// protein binding /// GTP binding /// GTP binding /// phosphotransferase activity, for other substituted phosphate groups	plasma membrane /// endoplasmic reticulum membrane /// integral to membrane	---	17 E4|17 56.0 cM	104215
137527_at	16.2	0.3375	14.6	0.356098	12	0.285714	2.7	0.1	AI325557	carboxypeptidase X 2 (M14 family)	Cpxm2	proteolysis /// cell adhesion /// proteolysis	carboxypeptidase activity /// carboxypeptidase A activity /// protein binding	extracellular space /// extracellular space	---	7 F4	55987
137510_at	25	0.520833	20.1	0.490244	6.7	0.159524	18.6	0.516667	AA403548	ubiquitin specific peptidase 21	Usp21	ubiquitin-dependent protein catabolism /// ubiquitin cycle	cysteine-type endopeptidase activity /// ubiquitin thiolesterase activity /// peptidase activity /// cysteine-type peptidase activity /// hydrolase activity	---	---	1 H3|1 92.6 cM	30941
137371_at	39.4	0.820833	-6.1	0.1	68.4	1.62857	-7.2	0.1	AW124802	RIKEN cDNA E030011K20 gene	E030011K20Rik	---	---	---	---	3 A3	208613
137366_at	15.1	0.314583	27.6	0.673171	29.1	0.692857	0.6	0.1	AW124158	---	---	---	---	---	---	---	---
137251_f_at	5	0.104167	28.9	0.704878	6.4	0.152381	-1.3	0.1	AI449282	Similar to interferon-inducible GTPase, mRNA (cDNA clone MGC:28051 IMAGE:3675329)	---	---	---	---	---	18 D3	240327
137229_f_at	12.3	0.25625	-50.6	0.1	21.9	0.521429	-11.2	0.1	AI256137	glutathione S-transferase, mu 1 /// similar to Glutathione S-transferase Mu 1 (GST class-mu 1) (Glutathione S-transferase GT8.7) (pmGT10) (GST 1-1) /// similar to Glutathione S-transferase Mu 1 (GST class-mu 1) (Glutathione S-transferase GT8.7) (pmGT10) (	Gstm1 /// LOC433943 /// LOC436518 /// LOC547390	metabolism	glutathione transferase activity /// transferase activity	---	---	3 F3 /// 5 F	14862 /// 433943 /// 436518 /// 547390
137216_at	8.6	0.179167	14.7	0.358537	13.5	0.321429	0.8	0.1	AU045692	Transcribed locus, weakly similar to NP_795929.1 hypothetical protein LOC319587 [Mus musculus]	---	---	---	---	---	---	---
137210_f_at	5.8	0.120833	25.7	0.626829	32.2	0.766667	27.1	0.752778	AA959983	DnaJ (Hsp40) homolog, subfamily C, member 15	Dnajc15	protein folding	unfolded protein binding /// heat shock protein binding	---	---	14 D3	66148
137205_f_at	-12.3	0.1	-53.4	0.1	26.9	0.640476	18.2	0.505556	AI839851	Ly6/neurotoxin 1	Lynx1	synaptic transmission, cholinergic /// pathogenesis	protein binding /// ion channel inhibitor activity /// acetylcholine receptor inhibitor activity	extracellular space /// membrane fraction /// plasma membrane /// membrane /// integral to membrane	---	15 D3	23936
137181_at	-38.3	0.1	36.6	0.892683	35.6	0.847619	25.9	0.719444	AI429303	Visual cortex cDNA, RIKEN full-length enriched library, clone:K230049D11 product:unclassifiable, full insert sequence	---	---	---	---	---	---	---
137147_at	41.6	0.866667	39.4	0.960976	8.4	0.2	-6.6	0.1	AI957120	homeodomain interacting protein kinase 2	Hipk2	negative regulation of transcription from RNA polymerase II promoter /// transcription /// regulation of transcription, DNA-dependent /// protein amino acid phosphorylation /// apoptosis /// cell cycle /// positive regulation of apoptosis /// positive reg	nucleotide binding /// transcription corepressor activity /// protein kinase activity /// protein serine/threonine kinase activity /// protein binding /// ATP binding /// kinase activity /// transferase activity /// transcription corepressor activity ///	nucleus /// cytoplasm /// PML body /// nucleus /// nuclear body /// nucleus	---	6 B	15258
137136_at	6.2	0.129167	48	1.17073	37.1	0.883333	19.9	0.552778	AI839651	---	---	---	---	---	---	---	---
137133_s_at	36.5	0.760417	21.9	0.534146	16.6	0.395238	4.2	0.116667	AI841732	RIKEN cDNA D930026N18 gene	D930026N18Rik	---	---	---	---	---	619317
137120_at	-4.2	0.1	-2	0.1	12.6	0.3	18.4	0.511111	AW121326	Hedgehog-interacting protein	Hhip	signal transduction /// smoothened signaling pathway /// neuroblast proliferation /// organ morphogenesis /// dorsal/ventral pattern formation /// lung development /// regulation of fibroblast growth factor receptor signaling pathway	protein binding	extracellular space /// integral to plasma membrane /// cell surface	---	8 C3|8 40.0 cM	15245
137113_at	19.1	0.397917	12.9	0.314634	-7.2	0.1	10.7	0.297222	AI851464	expressed sequence AI851464	AI851464	---	---	---	---	2 F1	99100
137108_at	97.5	2.03125	54.9	1.33902	52.1	1.24048	41.2	1.14444	AI606033	formin binding protein 1	Fnbp1	---	protein binding	---	---	2 B	14269
137100_at	78	1.625	96.3	2.34878	16.1	0.383333	22.5	0.625	AW214591	signal-regulatory protein beta 1	Sirpb1	intracellular signaling cascade /// positive regulation of phagocytosis	---	plasma membrane /// integral to membrane	---	3 A1	320832
137073_r_at	33.5	0.697917	165	4.02439	58.6	1.39524	-12.1	0.1	AI607394	RIKEN cDNA 1190001L17 gene	1190001L17Rik	---	---	---	---	---	68923
137060_at	53.5	1.11458	63.8	1.5561	17.4	0.414286	16.6	0.461111	AW045788	expressed sequence AI662476	AI662476	---	---	---	---	---	99055
137037_at	22.6	0.470833	30.7	0.74878	-2.2	0.1	36.6	1.01667	AA638929	RIKEN cDNA 3110023G01 gene (3110023G01Rik), mRNA	3110023G01Rik	---	nucleotide binding /// ATP binding /// nucleoside-triphosphatase activity	---	---	18 E3	71206
136967_s_at	102.1	2.12708	99.8	2.43415	24.2	0.57619	52.7	1.46389	C87011	---	---	---	---	---	---	---	---
136773_f_at	127.4	2.65417	78.4	1.9122	15.3	0.364286	33.5	0.930556	AI849449	RIKEN cDNA 4833424O15 gene	4833424O15Rik	---	---	integral to membrane	---	3 G2	75769
136766_at	527.5	10.9896	447.1	10.9049	109.9	2.61667	279.5	7.76389	AI841255	neuroglobin	Ngb	transport /// oxygen transport /// oxygen transport	oxygen transporter activity /// oxygen transporter activity /// binding /// iron ion binding /// heme binding /// metal ion binding /// oxygen transporter activity /// oxygen binding	---	---	12 D3	64242
136761_f_at	60.3	1.25625	29.7	0.72439	13.5	0.321429	29.5	0.819444	AI853313	---	---	---	---	---	---	---	---
136740_f_at	13.5	0.28125	11.2	0.273171	14.1	0.335714	4.1	0.113889	AI852136	Vesicle transport through interaction with t-SNAREs homolog 1A (yeast), mRNA (cDNA clone MGC:30354 IMAGE:5012235)	Vti1a	transport /// intracellular protein transport /// protein transport	---	integral to membrane	---	19 D2	53611
136732_at	36.8	0.766667	15.5	0.378049	28	0.666667	8	0.222222	AI850904	tudor and KH domain containing protein	Tdrkh	---	nucleic acid binding /// RNA binding	---	---	3 F2	72634
136710_at	29.5	0.614583	43.5	1.06098	23.9	0.569048	1.4	0.1	AI842609	UDP-N-acetyl-alpha-D-galactosamine:polypeptide N-acetylgalactosaminyltransferase 9	Galnt9	---	transferase activity	---	---	5 F	231605
136698_at	5	0.104167	30.2	0.736585	54.2	1.29048	19	0.527778	AI875734	---	---	---	---	---	---	---	---
136669_at	38.4	0.8	39.9	0.973171	32.2	0.766667	5.7	0.158333	AI849517	Butyrylcholinesterase (Bche), mRNA	Bche	---	catalytic activity /// cholinesterase activity /// serine esterase activity /// hydrolase activity	---	Irinotecan_pathway_PharmGKB	3 E3	12038
136645_at	13.3	0.277083	21.1	0.514634	16.9	0.402381	4.4	0.122222	AI586080	expressed sequence AV260376	AV260376	---	---	---	---	---	101805
136635_at	5.5	0.114583	20.2	0.492683	37.6	0.895238	18.2	0.505556	AI851520	PET112-like (yeast)	Pet112l	protein biosynthesis /// protein biosynthesis	translation factor activity, nucleic acid binding /// transferase activity /// ligase activity /// carbon-nitrogen ligase activity, with glutamine as amido-N-donor /// glutamyl-tRNA(Gln) amidotransferase activity /// ligase activity /// glutamyl-tRNA(Gln) amidotransferase activity	mitochondrion /// mitochondrion	---	3 F1	229487
136631_r_at	14.3	0.297917	8.3	0.202439	4.4	0.104762	1.6	0.1	AI596386	F11 receptor	F11r	cell adhesion /// epithelial cell differentiation	protein binding /// IgG binding	tight junction /// integral to membrane	---	1 H2|1 93.3 cM	16456
136600_at	31.7	0.660417	-45.4	0.1	-40.8	0.1	-12.5	0.1	AI505433	CDNA sequence BC030867 (BC030867), mRNA	BC030867	---	---	---	---	11 D	217216
136455_at	2.2	0.1	1.6	0.1	23.4	0.557143	5	0.138889	AI643992	CCR4-NOT transcription complex, subunit 10, mRNA (cDNA clone MGC:27729 IMAGE:2631793)	Cnot10	---	binding	---	---	9 F3	78893
136418_at	15.3	0.31875	68.9	1.68049	44.7	1.06429	10.2	0.283333	AI326214	---	---	---	---	---	---	---	---
136417_at	109.9	2.28958	7.7	0.187805	68.1	1.62143	38.8	1.07778	AI326212	Transcribed locus, strongly similar to XP_514491.1 PREDICTED: similar to hypothetical protein [Pan troglodytes]	---	---	---	---	---	---	---
136399_at	14	0.291667	18.6	0.453659	17.3	0.411905	-1.1	0.1	AI325538	---	---	---	---	---	---	---	---
136391_at	29.1	0.60625	38.6	0.941463	36.7	0.87381	10.9	0.302778	AI597499	Transcribed locus	---	---	---	---	---	---	---
136280_at	13.4	0.279167	13.7	0.334146	9.3	0.221429	2	0.1	AI893777	brain glycogen phosphorylase	Pygb	carbohydrate metabolism /// glycogen metabolism	catalytic activity /// phosphorylase activity /// transferase activity /// transferase activity, transferring glycosyl groups /// pyridoxal phosphate binding	---	Starch and sucrose metabolism /// Calcium signaling pathway ///	2 G3|2 84.0 cM	110078
136268_at	26.4	0.55	66.7	1.62683	34.1	0.811905	18.5	0.513889	AI852771	Protein tyrosine phosphatase, receptor type, J (Ptprj), mRNA	Ptprj	vasculogenesis /// protein amino acid dephosphorylation /// transmembrane receptor protein tyrosine phosphatase signaling pathway /// heart development	phosphoprotein phosphatase activity /// protein tyrosine phosphatase activity /// receptor activity /// hydrolase activity	plasma membrane /// integral to membrane /// integral to membrane	/// Calcium signaling pathway /// Type I diabetes mellitus	---	19271
136244_at	24.1	0.502083	37.2	0.907317	110	2.61905	48	1.33333	AI845568	leucine rich repeat containing 4	Lrrc4	---	---	integral to membrane	---	2006-03-03 06:00:00	192198
136229_at	-24.7	0.1	5.2	0.126829	21.1	0.502381	1.6	0.1	AI839849	deoxyribonuclease 1-like 2	Dnase1l2	DNA catabolism /// DNA catabolism	nuclease activity /// endonuclease activity /// deoxyribonuclease activity /// hydrolase activity /// deoxyribonuclease activity	extracellular space	---	17 A3.3	66705
136159_at	53.7	1.11875	48.2	1.17561	52.2	1.24286	8.3	0.230556	AI558048	---	---	---	---	---	---	---	---
136146_at	0	0.1	-14.3	0.1	38.3	0.911905	28	0.777778	AI551821	rosbin, round spermatid basic protein 1	Rsbn1	---	protein binding	nucleus /// nucleus	---	3 F2.2	229675
136138_i_at	3.5	0.1	6	0.146341	4.2	0.1	4.6	0.127778	AI551261	expressed sequence AW549269	AW549269	---	---	---	---	---	105692
136082_at	13.9	0.289583	11.3	0.27561	10.2	0.242857	2.3	0.1	AA688702	similar to hypothetical protein LOC79667	LOC545753	---	---	---	---	5 C3.1	545753
136081_at	2.9	0.1	5.5	0.134146	9.6	0.228571	3.1	0.1	AA688667	HECT domain and ankyrin repeat containing, E3 ubiquitin protein ligase 1	Hace1	protein modification /// ubiquitin cycle	ligase activity /// ubiquitin-protein ligase activity	intracellular	---	10 B2	209462
136071_at	38.2	0.795833	119.6	2.91707	24.3	0.578571	16.7	0.463889	AA457902	16 days neonate thymus cDNA, RIKEN full-length enriched library, clone:A130020B05 product:unclassifiable, full insert sequence	---	---	---	---	---	---	---
136030_at	83.2	1.73333	79.8	1.94634	57.9	1.37857	19.2	0.533333	AW125179	Cdc42 guanine nucleotide exchange factor (GEF) 9	Arhgef9	small GTPase mediated signal transduction	guanyl-nucleotide exchange factor activity	cell cortex	---	X C3	236915
136008_at	48.7	1.01458	34.8	0.84878	40.8	0.971429	9.4	0.261111	AW122330	RIKEN cDNA 4930570G19 gene	4930570G19Rik	---	---	---	---	3 H4	329782
136004_at	15.5	0.322917	31	0.756098	26.4	0.628571	5.9	0.163889	AW121854	Expressed sequence AW050020, mRNA (cDNA clone MGC:62491 IMAGE:6401541)	AW050020	---	iron ion binding /// oxidoreductase activity	---	---	11 B2	268420
135977_at	29.9	0.622917	87	2.12195	47.9	1.14048	12.6	0.35	AW108056	Transcribed locus	---	---	---	---	---	---	---
135901_at	37.7	0.785417	53.1	1.29512	-24.2	0.1	16.7	0.463889	AW122102	Transcribed locus	---	---	---	---	---	---	---
135816_at	43.2	0.9	36	0.878049	2.1	0.1	9.6	0.266667	AV248267	RIKEN cDNA 4833405L11 gene	4833405L11Rik	---	---	---	---	---	76862
135813_at	8.4	0.175	12.7	0.309756	6.1	0.145238	2.3	0.1	AI848290	translocation associated membrane protein 1-like 1	Tram1l1	---	---	integral to membrane /// integral to membrane	---	3 G1	229801
135796_at	19.4	0.404167	37.2	0.907317	12.4	0.295238	10.4	0.288889	AI842144	plexin C1	Plxnc1	development /// development	serine-type endopeptidase inhibitor activity /// receptor activity /// receptor activity	extracellular space /// membrane /// integral to membrane /// membrane	---	10 C3	54712
135762_i_at	18.4	0.383333	19.4	0.473171	11.1	0.264286	5.3	0.147222	AI853007	MKIAA1365 protein	Lrrc7	---	protein binding	---	---	3 H4	242274
135743_at	44.5	0.927083	15.8	0.385366	11.4	0.271429	27.4	0.761111	AI849654	EGF-like repeats and discoidin I-like domains 3	Edil3	cell adhesion /// development /// cell adhesion	calcium ion binding /// protein binding /// calcium ion binding	extracellular space	---	---	13612
135729_at	49.9	1.03958	22.1	0.539024	25.8	0.614286	27.8	0.772222	AI844138	P140 gene (P140), mRNA	P140	exocytosis /// negative regulation of cell adhesion	protein binding	cytoskeleton /// focal adhesion /// actin cytoskeleton	---	---	56013
135704_at	11.1	0.23125	11.2	0.273171	16.8	0.4	2.5	0.1	AI853699	protein tyrosine phosphatase, receptor type, K	Ptprk	protein amino acid dephosphorylation /// transmembrane receptor protein tyrosine phosphatase signaling pathway	phosphoprotein phosphatase activity /// protein tyrosine phosphatase activity /// receptor activity /// hydrolase activity	extracellular space /// plasma membrane /// membrane /// integral to membrane /// integral to membrane	/// Calcium signaling pathway /// Type I diabetes mellitus	10 A4|10 19.0 cM	19272
135693_at	6	0.125	21	0.512195	3.2	0.1	4.7	0.130556	AA958943	RIKEN cDNA A630077B13 gene	A630077B13Rik	---	---	---	---	10 B1	215900
135684_s_at	11.8	0.245833	17.6	0.429268	14.1	0.335714	4.5	0.125	AI506730	HMT1 hnRNP methyltransferase-like 6 (S. cerevisiae)	Hrmt1l6	---	methyltransferase activity /// S-adenosylmethionine-dependent methyltransferase activity /// transferase activity	nucleus	---	3 F3	99890
135653_at	44.1	0.91875	23.8	0.580488	29.3	0.697619	6.2	0.172222	AA107637	RIKEN cDNA 1700051C09 gene (1700051C09Rik), mRNA	1700051C09Rik	regulation of progression through cell cycle	---	---	---	11 D	68107
135623_at	17.5	0.364583	23.7	0.578049	5	0.119048	51.9	1.44167	AI506382	Spectrin beta 1 (Spnb1), mRNA	Spnb1	barbed-end actin filament capping	actin binding	cytoskeleton /// membrane	---	---	20741
135570_at	29.1	0.60625	14.9	0.363415	34.7	0.82619	69.6	1.93333	AI851202	RIKEN cDNA 6430517E21 gene, mRNA (cDNA clone MGC:100244 IMAGE:30363878)	6430517E21Rik	---	---	---	---	1 H1	240843
135538_at	4.3	0.1	19.3	0.470732	48.5	1.15476	7.5	0.208333	AA624694	---	---	---	---	---	---	---	---
135531_i_at	7.3	0.152083	16.2	0.395122	3.4	0.1	-0.2	0.1	AV375308	RIKEN cDNA 9130023F12 gene	9130023F12Rik	transport /// protein transport	---	---	---	2006-03-01 11:00:00	216549
135464_at	53.6	1.11667	47.5	1.15854	-3.6	0.1	32.8	0.911111	AI430474	Transcribed locus	---	---	---	---	---	---	---
135437_r_at	18.3	0.38125	65.3	1.59268	85.1	2.02619	86.9	2.41389	AI226147	Peptidyl-prolyl isomerase G (cyclophilin G), mRNA (cDNA clone IMAGE:6434319)	Ppig	protein folding /// protein folding	peptidyl-prolyl cis-trans isomerase activity /// isomerase activity	---	---	2 C2	228005
135415_at	16.1	0.335417	14.1	0.343902	9.1	0.216667	8.8	0.244444	AA153849	rho/rac guanine nucleotide exchange factor (GEF) 2	Arhgef2	intracellular signaling cascade /// cellular morphogenesis /// intracellular protein transport /// actin filament organization /// negative regulation of microtubule depolymerization /// regulation of Rho protein signal transduction /// regulation of cell	guanyl-nucleotide exchange factor activity /// diacylglycerol binding /// metal ion binding /// zinc ion binding /// Rho guanyl-nucleotide exchange factor activity /// microtubule binding /// zinc ion binding /// Rho GTPase binding /// Rac guanyl-nucleoti	microtubule	---	3 F1	16800
135402_at	22.1	0.460417	5	0.121951	-38.9	0.1	-0.3	0.1	AW214536	2'-5' oligoadenylate synthetase 3	Oas3	immune response	nucleic acid binding /// ATP binding /// nucleic acid binding /// RNA binding /// ATP binding /// transferase activity /// nucleotidyltransferase activity	---	mRNA_processing_binding_Reactome	5 F|5 67.1 cM	246727
135283_at	14.8	0.308333	68.3	1.66585	26.9	0.640476	17.2	0.477778	AI853481	Transcribed locus	---	---	---	---	---	---	---
135280_at	15.5	0.322917	12.8	0.312195	15.8	0.37619	1.6	0.1	AI853159	Myeloid/lymphoid or mixed-lineage leukemia (trithorax homolog, Drosophila); translocated to, 11, mRNA (cDNA clone MGC:35902 IMAGE:5365628)	AI839562	---	---	---	---	3 F2.1	56772
135264_at	52.8	1.1	15.3	0.373171	14.1	0.335714	10.6	0.294444	AI851045	Transcribed locus	---	---	---	---	---	---	---
135226_at	2.5	0.1	-1.1	0.1	-5.9	0.1	1.6	0.1	AI661710	---	---	---	---	---	---	---	---
135219_at	11.3	0.235417	-2.7	0.1	35.2	0.838095	22.7	0.630556	AI785335	Transcribed locus	---	---	---	---	---	---	---
135217_at	9.9	0.20625	8.2	0.2	72.7	1.73095	21.7	0.602778	AA671215	splicing factor, arginine/serine-rich 12	Sfrs12	nuclear mRNA splicing, via spliceosome /// mRNA processing	nucleotide binding /// nucleic acid binding /// nucleic acid binding	nucleus /// spliceosome complex	mRNA_processing_binding_Reactome	13 D1	218543
135217_at	9.9	0.20625	8.2	0.2	72.7	1.73095	21.7	0.602778	AA671215	splicing factor, arginine/serine-rich 12	Sfrs12	nuclear mRNA splicing, via spliceosome /// mRNA processing	nucleotide binding /// nucleic acid binding /// nucleic acid binding	nucleus /// spliceosome complex	mRNA_processing_binding_Reactome	13 D1	218543
135141_at	14	0.291667	20	0.487805	9.5	0.22619	2.2	0.1	AI464643	Tousled-like kinase 2 (Arabidopsis) (Tlk2), mRNA	Tlk2	protein amino acid phosphorylation /// response to DNA damage stimulus /// cell cycle /// development /// spermatogenesis /// chromatin modification /// cell differentiation /// regulation of chromatin assembly or disassembly /// protein amino acid phosph	nucleotide binding /// protein kinase activity /// protein serine/threonine kinase activity /// protein-tyrosine kinase activity /// ATP binding /// kinase activity /// transferase activity /// protein serine/threonine kinase activity /// ATP binding ///	nucleus /// nucleus	---	11 E1	24086
135106_at	105.5	2.19792	90.3	2.20244	37	0.880952	19.6	0.544444	AI462744	RIKEN cDNA D430040L24 gene	D430040L24Rik	---	---	---	---	---	320658
135103_at	71.7	1.49375	88.5	2.15854	40.4	0.961905	11.1	0.308333	AA290370	DNA segment, Chr 19, ERATO Doi 386, expressed	D19Ertd386e	---	---	---	---	19 C3|19 41.0 cM	52013
134856_at	23.9	0.497917	10.4	0.253659	5.1	0.121429	20.8	0.577778	AI790186	RIKEN cDNA 1110054O05 gene	1110054O05Rik	---	---	---	---	4 B3	66209
134851_at	26.6	0.554167	7.8	0.190244	-16.8	0.1	4.5	0.125	AI747634	Aryl-hydrocarbon receptor-interacting protein (Aip), mRNA	Aip	protein folding /// xenobiotic metabolism	transcription cofactor activity /// receptor activity /// binding /// protein binding	membrane fraction	---	---	11632
134850_at	-33.8	0.1	56.9	1.3878	6.9	0.164286	9	0.25	AI746512	Kallikrein 6, mRNA (cDNA clone MGC:29118 IMAGE:4922971)	Klk6	proteolysis	serine-type endopeptidase activity /// chymotrypsin activity /// tissue kallikrein activity /// trypsin activity /// peptidase activity /// hydrolase activity	extracellular space	---	---	16612
134771_at	72.4	1.50833	38	0.926829	12.6	0.3	-1.8	0.1	AI606877	---	---	---	---	---	---	---	---
134768_at	40.5	0.84375	38.3	0.934146	24.9	0.592857	1.2	0.1	AI604875	CD33 antigen	Cd33	cell adhesion	protein binding /// sugar binding	extracellular space /// plasma membrane /// integral to membrane /// integral to membrane	---	7 B3|7 23.0 cM	12489
134766_at	-4.2	0.1	6.6	0.160976	5.6	0.133333	1.7	0.1	AI661150	SEC63-like (S. cerevisiae) (Sec63), mRNA	Sec63	protein folding /// transport /// intracellular protein transport /// protein transport /// protein folding /// protein transport	protein transporter activity /// heat shock protein binding /// unfolded protein binding	nucleus /// endoplasmic reticulum /// microsome /// integral to membrane /// endoplasmic reticulum /// microsome /// integral to membrane	---	---	140740
134748_at	101.3	2.11042	16	0.390244	11.2	0.266667	8.7	0.241667	AI662673	Adult male kidney cDNA, RIKEN full-length enriched library, clone:F530214C21 product:unclassifiable, full insert sequence	---	---	---	---	---	---	---
134733_r_at	46.2	0.9625	68.8	1.67805	47.4	1.12857	19.8	0.55	AA189939	CD209a antigen	Cd209a	endocytosis	receptor activity /// calcium ion binding /// sugar binding /// sugar binding /// mannose binding /// metal ion binding /// sugar binding	integral to membrane /// integral to membrane /// integral to membrane	---	2006-01-01 08:00:00	170786
134631_at	120.2	2.50417	124.7	3.04146	16.8	0.4	31.9	0.886111	AI154756	ADP-ribosylation factor-like 11	Arl11	small GTPase mediated signal transduction	nucleotide binding /// GTP binding	---	---	14 C3	219144
134602_r_at	7.9	0.164583	7.1	0.173171	2.9	0.1	2.8	0.1	AI449735	Spermatogenesis associated 16 (Spata16), transcript variant 1, mRNA	4921511F01Rik	---	binding	Golgi apparatus	---	3 A3	70862
134597_at	46.8	0.975	17.5	0.426829	16.8	0.4	0.4	0.1	AI643832	zinc finger protein 449	Zfp449	regulation of transcription, DNA-dependent /// regulation of transcription, DNA-dependent	nucleic acid binding /// transcription factor activity /// zinc ion binding /// nucleic acid binding /// transcription factor activity /// zinc ion binding	nucleus /// nucleus	---	X A4	78619
134525_f_at	53.8	1.12083	65.7	1.60244	37.4	0.890476	-3.5	0.1	AW049617	ubiquitin-conjugating enzyme E2W (putative)	Ube2w	protein modification /// ubiquitin cycle /// protein modification /// ubiquitin cycle	ubiquitin conjugating enzyme activity /// ubiquitin-like activating enzyme activity	---	---	1 A3	66799
134381_at	18.5	0.385417	18.7	0.456098	18.3	0.435714	2.2	0.1	AI466278	a disintegrin-like and metallopeptidase (reprolysin type) with thrombospondin type 1 motif, 15	Adamts15	proteolysis /// integrin-mediated signaling pathway	metalloendopeptidase activity /// peptidase activity /// metallopeptidase activity /// zinc ion binding /// hydrolase activity	extracellular matrix (sensu Metazoa) /// extracellular matrix	---	9 A4	235130
134370_f_at	4.1	0.1	1.7	0.1	41.3	0.983333	51.7	1.43611	AI323631	---	---	---	---	---	---	---	---
134334_at	11.3	0.235417	-20.4	0.1	16.8	0.4	72	2	AI561903	RIKEN cDNA D730001G18 gene	D730001G18Rik	---	---	---	---	15 D3	78725
134332_at	12.4	0.258333	-0.4	0.1	15.8	0.37619	-0.2	0.1	AI563617	NADH dehydrogenase (ubiquinone) 1 alpha subcomplex 10, mRNA (cDNA clone MGC:6491 IMAGE:2647815)	Ndufa10	nucleobase, nucleoside, nucleotide and nucleic acid metabolism	NADH dehydrogenase activity /// ATP binding /// NADH dehydrogenase (ubiquinone) activity /// oxidoreductase activity /// phosphotransferase activity, alcohol group as acceptor	extracellular space /// mitochondrion /// mitochondrion	Electron_Transport_Chain	1 D	67273
134307_at	132.7	2.76458	161.9	3.94878	31.1	0.740476	44.7	1.24167	AI557943	---	---	---	---	---	---	---	---
134295_at	15.8	0.329167	15.8	0.385366	14.3	0.340476	3.9	0.108333	AI551898	RIKEN cDNA D230040N21 gene	D230040N21Rik	---	---	---	---	---	319461
134277_at	6.7	0.139583	13.1	0.319512	17.9	0.42619	2.1	0.1	AI551091	Hypothetical protein E230025K15 (E230025K15), mRNA	E230025K15	transport	transporter activity /// binding	mitochondrial inner membrane /// membrane /// integral to membrane	---	13 B1	328258
134164_at	31.6	0.658333	17.5	0.426829	5.9	0.140476	-1.2	0.1	AA260894	Transcribed locus	---	---	---	---	---	---	---
134141_at	8.8	0.183333	25.1	0.612195	3	0.1	2	0.1	AA189644	---	---	---	---	---	---	---	---
134138_at	18.3	0.38125	16.8	0.409756	27.8	0.661905	8.8	0.244444	AI451610	---	---	---	---	---	---	---	---
134117_at	-3.5	0.1	1.6	0.1	46.7	1.1119	36.4	1.01111	AI195970	transmembrane protease, serine 13	Tmprss13	proteolysis	serine-type endopeptidase activity /// chymotrypsin activity /// trypsin activity /// scavenger receptor activity /// peptidase activity /// hydrolase activity	membrane /// integral to membrane	---	2006-05-02 09:00:00	214531
134073_f_at	75.8	1.57917	85.6	2.0878	65.1	1.55	19.4	0.538889	AA709628	retinoblastoma 1	Rb1	G1/S transition of mitotic cell cycle /// negative regulation of transcription from RNA polymerase II promoter /// transcription /// regulation of transcription, DNA-dependent /// cell cycle /// cell cycle arrest /// negative regulation of cell proliferat	DNA binding /// protein binding	nucleus /// transcription factor complex /// spindle /// nucleus	Cell_Cycle_KEGG /// G1_to_S_cell_cycle_Reactome	14 D3|14 41.0 cM	19645
134069_at	7.5	0.15625	19.2	0.468293	10.2	0.242857	5.4	0.15	AA689001	WD repeat domain 39, mRNA (cDNA clone MGC:8301 IMAGE:3593736)	Wdr39	regulation of transcription from RNA polymerase II promoter /// positive regulation of cell proliferation	transcription factor activity /// protein binding	nucleus	---	---	26371
134061_r_at	-84.4	0.1	-39	0.1	-77.8	0.1	28.8	0.8	AA611902	UDP-GlcNAc:betaGal beta-1,3-N-acetylglucosaminyltransferase 7	B3gnt7	protein amino acid glycosylation /// protein amino acid glycosylation	acetylglucosaminyltransferase activity /// transferase activity /// transferase activity, transferring glycosyl groups /// galactosyltransferase activity	membrane	---	1 C5	227327
134054_at	80.4	1.675	69.5	1.69512	67.4	1.60476	9	0.25	AA544601	Reticulon 4 receptor-like 2 (Rtn4rl2), mRNA	Rtn4rl2	---	receptor activity	---	---	2 D	269295
134028_at	11.4	0.2375	21.9	0.534146	11.2	0.266667	6.5	0.180556	AA138047	coronin 7	Coro7	---	---	integral to membrane of membrane fraction /// soluble fraction /// Golgi apparatus /// Golgi stack /// membrane	---	16 A1|16 2.2 cM	78885
134011_at	18.9	0.39375	12.7	0.309756	6	0.142857	2.6	0.1	AI447480	RIKEN cDNA A530023O14 gene	A530023O14Rik	---	---	---	---	7 E3	244183
133981_at	14	0.291667	17.8	0.434146	16.4	0.390476	9.6	0.266667	AI506883	UDP-glucose dehydrogenase, mRNA (cDNA clone MGC:11441 IMAGE:3708709)	Ugdh	electron transport /// gastrulation (sensu Mammalia)	UDP-glucose 6-dehydrogenase activity /// oxidoreductase activity	---	Pentose and glucuronate interconversions /// Starch and sucrose metabolism /// Nucleotide sugars metabolism	---	22235
133977_at	3.6	0.1	18.8	0.458537	27.1	0.645238	24.4	0.677778	AI506633	RIKEN cDNA 9830147P19 gene	9830147P19Rik	---	---	---	---	9 E1	320711
133973_at	50.7	1.05625	20.6	0.502439	50.2	1.19524	11.8	0.327778	AI506443	0 day neonate lung cDNA, RIKEN full-length enriched library, clone:E030016G10 product:unclassifiable, full insert sequence	---	---	---	---	---	---	---
133950_r_at	14.9	0.310417	12.1	0.295122	4.8	0.114286	3.4	0.1	AI504953	RIKEN cDNA 6330408A02 gene	6330408A02Rik	---	---	---	---	7 A1	321008
133948_at	69.9	1.45625	46.4	1.13171	49.2	1.17143	16.7	0.463889	AI504948	10 days neonate cerebellum cDNA, RIKEN full-length enriched library, clone:B930021A03 product:unclassifiable, full insert sequence	---	---	---	---	---	---	---
133915_at	27.8	0.579167	38.1	0.929268	24.2	0.57619	10.4	0.288889	AI503141	Transcribed locus	---	---	---	---	---	---	---
133908_at	26.5	0.552083	48.3	1.17805	127.3	3.03095	53.9	1.49722	AI482465	RIKEN cDNA C030044B11 gene	C030044B11Rik	---	---	---	---	13 A5	68128
133902_r_at	43	0.895833	43.9	1.07073	28.3	0.67381	12.6	0.35	AI481837	WD repeat domain 32 (Wdr32), mRNA	AA959934	transcription	---	---	---	4 B1	242418
133861_at	8.4	0.175	2.8	0.1	49.6	1.18095	14.7	0.408333	AI846782	BTB (POZ) domain containing 12	Btbd12	---	protein binding	---	---	16 A1|16 1.7 cM	52864
133858_at	10.4	0.216667	19.1	0.465854	10.9	0.259524	2.1	0.1	AI314257	PREDICTED: heterogeneous nuclear ribonucleoprotein A0 [Mus musculus], mRNA sequence	Hnrpa0	---	nucleotide binding /// nucleic acid binding /// RNA binding	ribonucleoprotein complex	mRNA_processing_binding_Reactome	13 B2	77134
133810_at	-2.7	0.1	6.8	0.165854	3.5	0.1	-2	0.1	AU041153	SUMO/sentrin specific peptidase 6 (Senp6), mRNA	Senp6	proteolysis	peptidase activity /// cysteine-type peptidase activity /// peptidase activity	---	---	9 E1	215351
133793_at	22.5	0.46875	14.6	0.356098	21.9	0.521429	3.7	0.102778	AI098130	RIKEN cDNA 6230410P16 gene	6230410P16Rik	---	---	extracellular space	---	9 F1	235582
133759_at	6.4	0.133333	14.8	0.360976	34.4	0.819048	16.6	0.461111	AI480951	transmembrane channel-like gene family 7	Tmc7	---	---	integral to membrane	---	7 F1	209760
133737_at	3.5	0.1	28.9	0.704878	21.2	0.504762	14.3	0.397222	AI465507	RIKEN cDNA 1110035D15 gene	1110035D15Rik	---	---	---	---	---	68684
133735_at	16.4	0.341667	12.2	0.297561	16.4	0.390476	5.8	0.161111	AI465492	---	---	---	---	---	---	---	---
133719_f_at	1.3	0.1	13	0.317073	17.3	0.411905	0.8	0.1	AI463563	---	---	---	---	---	---	---	---
133713_at	14.4	0.3	35.5	0.865854	4.3	0.102381	10	0.277778	AI462872	phosphoprotein associated with glycosphingolipid microdomains 1	Pag1	negative regulation of T cell activation /// intracellular signaling cascade /// regulation of T cell activation	---	extracellular space /// plasma membrane /// lipid raft	---	3 A1	94212
133707_at	28.7	0.597917	13.5	0.329268	8.4	0.2	7.5	0.208333	AI462355	---	---	---	---	---	---	---	---
133518_at	11.3	0.235417	19.4	0.473171	9	0.214286	0.3	0.1	AI449887	Hypertrophy-associated mRNA segment	---	---	---	---	---	---	---
133485_at	7.1	0.147917	14.3	0.34878	8	0.190476	8	0.222222	AI449324	RIKEN cDNA B230325K18 gene	B230325K18Rik	---	---	---	---	7 F3	319527
133466_at	86.2	1.79583	65.9	1.60732	43.9	1.04524	18.6	0.516667	AI448851	0 day neonate cerebellum cDNA, RIKEN full-length enriched library, clone:C230026N07 product:unclassifiable, full insert sequence	---	---	---	---	---	---	---
133458_at	15.5	0.322917	22.3	0.543902	15.6	0.371429	4	0.111111	AI448543	---	---	---	---	---	---	---	---
133418_r_at	93.3	1.94375	100.7	2.4561	73.1	1.74048	25.4	0.705556	AU023004	---	---	---	---	---	---	---	---
133362_at	34.6	0.720833	41.3	1.00732	31.6	0.752381	7.2	0.2	AU016364	---	---	---	---	---	---	---	---
133311_at	11.8	0.245833	19.5	0.47561	17.1	0.407143	6.3	0.175	AI593593	Calcium/calmodulin-dependent protein kinase ID, mRNA (cDNA clone IMAGE:5052777)	Camk1d	protein amino acid phosphorylation /// regulation of apoptosis	nucleotide binding /// catalytic activity /// protein kinase activity /// protein serine/threonine kinase activity /// calcium- and calmodulin-dependent protein kinase activity /// protein-tyrosine kinase activity /// calcium ion binding /// calmodulin bi	nucleus /// cytoplasm	---	2 A1	227541
133273_at	9.7	0.202083	14.1	0.343902	8.7	0.207143	3.4	0.1	AI452152	Transcribed locus	---	---	---	---	---	---	---
133272_at	25.1	0.522917	5.8	0.141463	22.1	0.52619	22.7	0.630556	AI452151	SCY1-like 3 (S. cerevisiae)	Scyl3	protein amino acid phosphorylation	protein kinase activity /// protein serine/threonine kinase activity /// binding /// ATP binding	Golgi stack	---	1 H2.2	240880
133242_at	34	0.708333	-14	0.1	-38.1	0.1	-6.7	0.1	AI314670	similar to scavenger receptor cysteine-rich type 1 protein CD163c-alpha precursor	LOC546014	---	---	---	---	7 F4	546014
133220_at	19.3	0.402083	53.5	1.30488	30.4	0.72381	-12.4	0.1	AU046047	---	---	---	---	---	---	---	---
133040_r_at	18.3	0.38125	-12.6	0.1	-11.7	0.1	15.1	0.419444	AI303461	---	---	---	---	---	---	---	---
132817_at	10.7	0.222917	30.3	0.739024	28.9	0.688095	7.7	0.213889	AI594700	Adult female vagina cDNA, RIKEN full-length enriched library, clone:9930021O05 product:hypothetical protein, full insert sequence	---	---	---	---	---	---	---
132812_at	8.8	0.183333	19.1	0.465854	5.6	0.133333	-8.1	0.1	AA795561	RIKEN cDNA 5230400M03 gene	5230400M03Rik	---	---	---	---	2 C1.1	329406
132798_at	0.1	0.1	-0.9	0.1	25.6	0.609524	17.2	0.477778	AW060344	RIKEN cDNA 3526402J09 gene	3526402J09Rik	regulation of transcription, DNA-dependent	DNA binding /// transcription factor activity	---	---	11 E1	77097
132521_at	275.5	5.73958	323.7	7.89512	215.2	5.12381	76.8	2.13333	AI385639	glutamate receptor, ionotropic, NMDA2C (epsilon 3)	Grin2c	transport /// ion transport	magnesium ion binding /// receptor activity /// ionotropic glutamate receptor activity /// transporter activity /// ion channel activity /// glutamate-gated ion channel activity /// calcium ion binding	extracellular space /// membrane /// integral to membrane /// postsynaptic membrane /// integral to membrane	---	11 E2|11 78.0 cM	14813
132433_at	15.9	0.33125	45.2	1.10244	5.9	0.140476	6.3	0.175	AU067629	ATX1 (antioxidant protein 1) homolog 1 (yeast), mRNA (cDNA clone MGC:41183 IMAGE:1328907)	Atox1	protein folding /// transport /// ion transport /// copper ion transport /// copper ion homeostasis /// metal ion transport /// copper ion transport	copper ion transporter activity /// copper ion binding /// metal ion binding /// unfolded protein binding	---	---	---	11927
132238_at	32.5	0.677083	51.4	1.25366	8.5	0.202381	8.7	0.241667	AI315212	RIKEN cDNA A630052C17 gene	A630052C17Rik	---	---	---	---	2006-03-03 11:00:00	320757
132227_at	18.6	0.3875	11.3	0.27561	3.2	0.1	8.6	0.238889	AI426957	G protein-coupled receptor 23	Gpr23	signal transduction /// G-protein coupled receptor protein signaling pathway	signal transducer activity /// receptor activity /// G-protein coupled receptor activity /// rhodopsin-like receptor activity /// purinergic nucleotide receptor activity, G-protein coupled	integral to membrane	---	X D	78134
132172_at	22.2	0.4625	39.3	0.958537	77.2	1.8381	19.5	0.541667	AI195127	V-set and immunoglobulin domain containing 4	Vsig4	---	receptor activity	integral to membrane	---	X C3	278180
132150_at	37.2	0.775	61	1.4878	5.9	0.140476	30.8	0.855556	AI597013	expressed sequence AI597013	AI597013	---	---	---	---	4 B3	100182
132100_at	15.6	0.325	18.1	0.441463	-4.2	0.1	10.1	0.280556	AI256593	Protein tyrosine phosphatase, non-receptor type 1, mRNA (cDNA clone MGC:7069 IMAGE:3156854)	Ptpn1	protein amino acid dephosphorylation	phosphoprotein phosphatase activity /// protein tyrosine phosphatase activity /// receptor activity /// hydrolase activity	endoplasmic reticulum /// integral to membrane	/// Calcium signaling pathway /// Type I diabetes mellitus	2 H3	19246
131986_at	8.8	0.183333	21.2	0.517073	13.9	0.330952	1.6	0.1	AI428869	Transcribed locus	---	---	---	---	---	---	---
131971_at	-5.1	0.1	-4.7	0.1	61.4	1.4619	21.6	0.6	AI428802	ELOVL family member 7, elongation of long chain fatty acids (yeast) (Elovl7), mRNA	Elovl7	---	---	integral to membrane /// integral to membrane	---	13 D2.1	74559
131933_at	18.2	0.379167	29.1	0.709756	25.3	0.602381	5.5	0.152778	AI428468	Transcribed locus	---	---	---	---	---	---	---
131858_at	64.8	1.35	69.1	1.68537	35.3	0.840476	6.7	0.186111	AW124219	---	---	---	---	---	---	---	---
131835_at	14.9	0.310417	23.4	0.570732	3.7	0.1	5.9	0.163889	AW121671	---	---	---	---	---	---	---	---
131760_at	11.8	0.245833	23.3	0.568293	-14.1	0.1	3	0.1	AI427568	---	---	---	---	---	---	---	---
131394_at	23	0.479167	47.2	1.15122	2.6	0.1	60.3	1.675	AA920442	leucine-rich and death domain containing	Lrdd	signal transduction /// signal transduction	protein binding	---	---	7 F5	57913
131278_at	18.9	0.39375	15.8	0.385366	25.4	0.604762	1.2	0.1	AI182581	Rho guanine nucleotide exchange factor (GEF) 3, mRNA (cDNA clone MGC:19066 IMAGE:4192378)	Arhgef3	---	guanyl-nucleotide exchange factor activity	---	---	---	71704
131277_at	5.1	0.10625	9.7	0.236585	33	0.785714	7.8	0.216667	AI115139	ATPase, H+ transporting, V1 subunit B, isoform 2, mRNA (cDNA clone MGC:21587 IMAGE:4500843)	Atp6v1b2	ATP biosynthesis /// transport /// ion transport /// ATP synthesis coupled proton transport /// energy coupled proton transport, against electrochemical gradient /// proton transport /// ATP biosynthesis /// proton transport	ATP binding /// hydrogen-exporting ATPase activity, phosphorylative mechanism /// hydrogen ion transporter activity /// hydrolase activity /// hydrolase activity, acting on acid anhydrides, catalyzing transmembrane movement of substances /// metal ion binding /// hydrogen-transporting ATP synthase activity, rotational mechanism /// hydrogen-transporting ATPase activity, rotational mechanism /// A…	cytoplasm /// proton-transporting two-sector ATPase complex /// proton-transporting two-sector ATPase complex	---	8 B3.3	11966
131264_f_at	6.9	0.14375	12.1	0.295122	44	1.04762	19.8	0.55	AA466676	protein phosphatase 1, regulatory (inhibitor) subunit 14c	Ppp1r14c	signal transduction	protein phosphatase inhibitor activity /// type 1 serine/threonine specific protein phosphatase inhibitor activity	membrane fraction /// membrane	---	10 A1	76142
131244_at	44.2	0.920833	49.6	1.20976	43.6	1.0381	2.9	0.1	AW122925	zinc finger protein 261	Zfp261	---	zinc ion binding /// metal ion binding	nucleus	---	X C-D|X 57.0 cM	56364
131094_at	28	0.583333	26.2	0.639024	8.1	0.192857	12	0.333333	AU022215	Transcribed locus, weakly similar to XP_135374.1 PREDICTED: similar to Xlr-related, meiosis regulated [Mus musculus]	---	---	---	---	---	---	---
131070_i_at	246.2	5.12917	293.4	7.1561	128.7	3.06429	74.1	2.05833	AU021119	---	---	---	---	---	---	---	---
131035_at	16.9	0.352083	14.1	0.343902	4.6	0.109524	5.8	0.161111	AI413735	---	---	---	---	---	---	---	---
131021_at	10.3	0.214583	15.9	0.387805	5.5	0.130952	-7.3	0.1	AW049209	transducin-like enhancer of split 6, homolog of Drosophila E(spl)	Tle6	transcription /// regulation of transcription, DNA-dependent /// Wnt receptor signaling pathway	---	nucleus	---	10 C1	114606
131014_at	190.2	3.9625	84.5	2.06098	37.5	0.892857	8.3	0.230556	AA763576	---	---	---	---	---	---	---	---
130735_at	17.6	0.366667	-1.6	0.1	1.7	0.1	-1.1	0.1	AA437598	---	---	---	---	---	---	---	---
130727_at	16.4	0.341667	29.8	0.726829	0.4	0.1	11	0.305556	AI481743	Growth factor receptor bound protein 2-associated protein 2 (Gab2), mRNA	Gab2	integrin-mediated signaling pathway /// cell migration	receptor activity /// protein binding	---	---	---	14389
130696_f_at	1.4	0.1	-3	0.1	25.4	0.604762	0.3	0.1	AW210623	RIKEN cDNA 0610040J01 gene	0610040J01Rik	---	---	---	---	5 C3.1	76261
130662_at	41.5	0.864583	25.9	0.631707	7.8	0.185714	1.5	0.1	AU023447	CDNA, clone:Y0G0113G07, strand:plus, reference:ENSEMBL:Mouse-Transcript-ENST:ENSMUST00000041208, based on BLAT search	---	---	---	---	---	12 C1	---
130606_at	19.9	0.414583	18.1	0.441463	8.8	0.209524	-2.6	0.1	AU017937	expressed sequence AU017937	AU017937	---	---	---	---	---	106699
130581_at	2.5	0.1	9.8	0.239024	9	0.214286	0.4	0.1	AU016727	Zinc finger protein 148, mRNA (cDNA clone MGC:13942 IMAGE:3991738)	Zfp148	transcription /// regulation of transcription, DNA-dependent /// gametogenesis	nucleic acid binding /// DNA binding /// zinc ion binding /// metal ion binding	nucleus /// nucleus	---	---	22661
130574_at	40.1	0.835417	48.1	1.17317	48	1.14286	9.1	0.252778	AU016609	Adult male brain cDNA, RIKEN full-length enriched library, clone:3632440L23 product:unclassifiable, full insert sequence	---	---	---	---	---	---	---
130518_at	-34.1	0.1	-7.4	0.1	17.4	0.414286	25.3	0.702778	AI841604	---	---	---	---	---	---	---	---
130510_at	18.8	0.391667	49.6	1.20976	102	2.42857	44.1	1.225	AI843870	progestin and adipoQ receptor family member V	Paqr5	signal transduction /// G-protein coupled receptor protein signaling pathway	signal transducer activity /// receptor activity /// G-protein coupled receptor activity /// steroid binding	integral to membrane	---	9 C	74090
130509_at	48.1	1.00208	70.4	1.71707	25.6	0.609524	14.6	0.405556	AI851996	membrane-spanning 4-domains, subfamily A, member 6C	Ms4a6c	signal transduction	receptor activity	integral to membrane	---	19 A	73656
130476_at	9.2	0.191667	-2.4	0.1	18.9	0.45	18.6	0.516667	AW121090	actin-binding LIM protein 2	Ablim2	cytoskeleton organization and biogenesis	actin binding /// zinc ion binding /// metal ion binding	---	---	5 B2	231148
130459_at	50.9	1.06042	48.7	1.1878	82.7	1.96905	20	0.555556	AI845691	chemokine (C-X3-C) receptor 1	Cx3cr1	signal transduction /// G-protein coupled receptor protein signaling pathway	rhodopsin-like receptor activity /// signal transducer activity /// receptor activity /// G-protein coupled receptor activity /// chemokine receptor activity /// C-C chemokine receptor activity /// chemokine receptor activity	integral to membrane /// integral to membrane	GPCRDB_Class_A_Rhodopsin-like /// Peptide_GPCRs	9 F4	13051
130444_at	23.1	0.48125	26.3	0.641463	24.1	0.57381	7.3	0.202778	AW046416	solute carrier family 35, member B2	Slc35b2	transport	---	Golgi stack /// integral to membrane /// integral to membrane	---	17 B3	73836
130394_at	16.5	0.34375	21.2	0.517073	18.2	0.433333	6.5	0.180556	AU017193	expressed sequence AU017193	AU017193	---	---	---	---	---	100798
130316_f_at	4.5	0.1	15.1	0.368293	22.8	0.542857	19.3	0.536111	AI646016	GATA binding protein 3	Gata3	cell fate determination /// transcription /// regulation of transcription, DNA-dependent /// sympathetic nervous system development	DNA binding /// transcription factor activity /// protein binding /// metal ion binding /// zinc ion binding	nucleus /// nucleus	---	2 A1|2 7.0 cM	14462
130182_at	26.2	0.545833	2.2	0.1	-0.8	0.1	3.2	0.1	AI643878	germinal center expressed transcript 2	Gcet2	---	---	---	---	16 B5	14525
130140_at	13.6	0.283333	13.2	0.321951	11.7	0.278571	3.2	0.1	AA986715	---	---	---	---	---	---	---	---
130125_at	7.3	0.152083	15.1	0.368293	5	0.119048	3.6	0.1	AW212530	centrosomal protein 4	Cep4	---	---	---	---	5 C3.3	381644
129880_s_at	16.9	0.352083	4.9	0.119512	2.3	0.1	1.3	0.1	AW122356	basic helix-loop-helix domain containing, class B5	Bhlhb5	regulation of transcription, DNA-dependent /// regulation of transcription	transcriptional repressor activity /// transcription regulator activity	nucleus /// nucleus	---	---	59058
129867_at	112.6	2.34583	104.6	2.55122	101.6	2.41905	18.2	0.505556	AW120480	CASK interacting protein 1	Caskin1	regulation of transcription, DNA-dependent	DNA binding /// transcription factor activity	---	---	17 A3.3	268932
129857_at	11.8	0.245833	20	0.487805	11.8	0.280952	4.2	0.116667	AW060226	Transcribed locus	---	---	---	---	---	---	---
129827_f_at	61.4	1.27917	40.1	0.978049	-62.1	0.1	-43.9	0.1	AW213836	procollagen, type IV, alpha 2	Col4a2	phosphate transport /// cell adhesion	structural molecule activity /// extracellular matrix structural constituent /// extracellular matrix structural constituent conferring tensile strength	extracellular matrix (sensu Metazoa) /// collagen /// collagen type IV /// basement membrane /// extracellular space /// cytoplasm /// basement membrane	---	8 A1.1|8 5.0 cM	12827
129639_at	247.3	5.15208	133.2	3.24878	37.4	0.890476	138.5	3.84722	AW214378	---	---	---	---	---	---	---	---
129432_at	77.2	1.60833	98.2	2.39512	1.2	0.1	54.3	1.50833	AW209142	thymidine kinase 2, mitochondrial	Tk2	nucleobase, nucleoside, nucleotide and nucleic acid metabolism /// DNA replication	nucleotide binding /// thymidine kinase activity /// ATP binding /// kinase activity /// transferase activity /// phosphotransferase activity, alcohol group as acceptor /// thymidine kinase activity	mitochondrion /// mitochondrial inner membrane /// mitochondrion	Pyrimidine metabolism	8 D3	57813
129332_at	0.1	0.1	17	0.414634	5.9	0.140476	3.1	0.1	AU042053	---	---	---	---	---	---	---	---
129307_i_at	-3.2	0.1	-0.2	0.1	12.2	0.290476	27.4	0.761111	AA444883	wingless related MMTV integration site 10b	Wnt10b	signal transduction /// frizzled-2 signaling pathway /// cell-cell signaling /// development /// organ morphogenesis /// Wnt receptor signaling pathway	signal transducer activity /// receptor binding	extracellular region /// extracellular space /// extracellular region	Wnt_Signaling	15 F1|15 56.8 cM	22410
129279_at	199.6	4.15833	53.8	1.3122	50.5	1.20238	14.2	0.394444	AI413901	Transcribed locus	---	---	---	---	---	---	---
129268_at	107.5	2.23958	78.3	1.90976	70.9	1.6881	12.8	0.355556	AW122522	slingshot homolog 1 (Drosophila)	Ssh1	protein amino acid dephosphorylation	actin binding /// phosphoprotein phosphatase activity /// protein tyrosine/serine/threonine phosphatase activity /// hydrolase activity	cytoskeleton	---	5 F	231637
129252_at	12.3	0.25625	25.7	0.626829	5.1	0.121429	0.9	0.1	AA108381	Kelch domain containing 5, mRNA (cDNA clone IMAGE:5101372)	C230080I20Rik	---	protein binding	---	---	6 G3	232539
129240_at	49	1.02083	89.7	2.1878	27.3	0.65	20.3	0.563889	AI839979	0 day neonate eyeball cDNA, RIKEN full-length enriched library, clone:E130314D17 product:unclassifiable, full insert sequence	---	---	---	---	---	---	---
129198_at	-1.9	0.1	7.9	0.192683	12.3	0.292857	-0.9	0.1	AI415328	Ring finger protein 4, mRNA (cDNA clone MGC:6684 IMAGE:3582133)	Rnf4	transcription /// regulation of transcription, DNA-dependent /// protein ubiquitination	ubiquitin-protein ligase activity /// zinc ion binding /// metal ion binding	ubiquitin ligase complex /// nucleus	---	5 B1	19822
129176_at	17.6	0.366667	-0.6	0.1	65.1	1.55	57.8	1.60556	AI607324	connector enhancer of kinase suppressor of Ras 1	Cnksr1	Ras protein signal transduction /// Rho protein signal transduction	protein binding, bridging	cell cortex	---	4 D3	194231
129135_r_at	16.3	0.339583	-2.1	0.1	1	0.1	7.1	0.197222	AA656774	EBNA1 binding protein 2	Ebna1bp2	rRNA processing /// ribosome biogenesis /// chromosome segregation	protein binding	nucleus /// nucleolus	---	4 D2.1	69072
129088_at	66	1.375	27.1	0.660976	51.3	1.22143	126.8	3.52222	AV319391	RIKEN cDNA 1110067B18 gene	1110067B18Rik	---	---	---	---	---	71796
129079_at	28.1	0.585417	32.2	0.785366	22.6	0.538095	6.9	0.191667	AU041288	Transcribed locus	---	---	---	---	---	---	---
128799_r_at	23.7	0.49375	25.4	0.619512	26.8	0.638095	5.3	0.147222	AI507423	---	---	---	---	---	---	---	---
128791_at	171.6	3.575	12.9	0.314634	268.2	6.38571	330.1	9.16944	AW208588	leucine rich repeat containing 15	Lrrc15	---	---	integral to membrane /// integral to membrane	---	16 B2	74488
128785_r_at	67.4	1.40417	14.1	0.343902	160.5	3.82143	138.5	3.84722	AI049307	Adult male aorta and vein cDNA, RIKEN full-length enriched library, clone:A530001O10 product:unclassifiable, full insert sequence	---	---	---	---	---	---	---
128784_f_at	8.5	0.177083	1.9	0.1	22.3	0.530952	23	0.638889	AA105028	E1A binding protein p400	Ep400	chromatin modification	nucleotide binding /// nucleic acid binding /// DNA binding /// helicase activity /// ATP binding /// hydrolase activity	nucleus	---	5 F	75560
128688_at	13.7	0.285417	16.5	0.402439	5.8	0.138095	3.7	0.102778	AA608314	expressed sequence AW413431	AW413431	---	binding	nucleus	---	8 D3	272538
128647_at	18	0.375	19.8	0.482927	4.2	0.1	0.8	0.1	AI462391	RIKEN cDNA 1600014C10 gene	1600014C10Rik	protein biosynthesis	structural constituent of ribosome	integral to membrane /// intracellular /// ribosome	---	7 B1	72244
128645_at	2.1	0.1	-5.2	0.1	13.9	0.330952	22.1	0.613889	AW125499	similar to Cadherin-11 precursor (Osteoblast-cadherin) (OB-cadherin) (OSF-4)	LOC436177	---	---	---	---	---	436177
117334_f_at	15.6	0.3	3.7	0.1	5	0.116279	48.6	1.05652	AI842204	---	---	---	---	---	---	---	---
117299_at	78.8	1.51538	73.6	1.50204	51.7	1.20233	19	0.413043	AI845545	Transcribed locus	---	---	---	---	---	---	---
117179_at	312.9	6.01731	123	2.5102	71.9	1.67209	45.6	0.991304	AI852894	tenascin N	Tnn	cell-matrix adhesion /// axonogenesis /// cell growth /// cell migration	integrin binding /// protein self binding	extracellular matrix (sensu Metazoa) /// cell surface	---	1 H2.1	329278
117164_g_at	23	0.442308	3.5	0.1	19.2	0.446512	24.8	0.53913	AW258769	polymerase (RNA) III (DNA directed) polypeptide C	Polr3c	transcription	DNA binding /// DNA-directed RNA polymerase activity /// transferase activity /// nucleotidyltransferase activity	nucleus	---	3 F2	74414
117079_at	-8.2	0.1	-10.8	0.1	4.3	0.1	35.6	0.773913	AI835497	complexin 2	Cplx2	transport /// neurotransmitter transport /// vesicle docking during exocytosis /// membrane fusion /// vacuole organization and biogenesis /// vesicle docking during exocytosis /// neurotransmitter transport	syntaxin binding	---	---	13 B1	12890
117071_at	119.9	2.30577	83.9	1.71224	24.1	0.560465	42.9	0.932609	AA796399	RIKEN cDNA 4833416E15 gene	4833416E15Rik	---	---	---	---	---	73762
117052_at	84.1	1.61731	77.9	1.5898	21.4	0.497674	15.2	0.330435	AI852669	Ras association (RalGDS/AF-6) domain family 2	Rassf2	neuropeptide signaling pathway /// signal transduction	protein binding	---	---	2 F1	215653
117020_at	10.2	0.196154	14.9	0.304082	16.9	0.393023	4	0.1	AW125003	PX domain containing serine/threonine kinase (Pxk), transcript variant L, mRNA	Pxk	protein amino acid phosphorylation /// intracellular signaling cascade /// protein amino acid phosphorylation /// intracellular signaling cascade /// protein amino acid phosphorylation /// regulation of synaptic transmission	nucleotide binding /// protein kinase activity /// protein serine/threonine kinase activity /// ATP binding /// kinase activity /// transferase activity /// protein kinase activity /// ATP binding /// nucleotide binding /// protein kinase activity /// ATP	cytoplasm /// cytoplasm	---	14 A1	218699
117012_g_at	57.7	1.10962	54.8	1.11837	13.3	0.309302	17.6	0.382609	AW105743	erythrocyte protein band 4.1-like 3	Epb4.1l3	cortical actin cytoskeleton organization and biogenesis	actin binding /// structural molecule activity /// binding /// cytoskeletal protein binding	cytoplasm /// cytoskeleton /// membrane	---	17 E1.2|17 42.5 cM	13823
117011_at	27.7	0.532692	18.6	0.379592	6	0.139535	-2.3	0.1	AW105743	erythrocyte protein band 4.1-like 3	Epb4.1l3	cortical actin cytoskeleton organization and biogenesis	actin binding /// structural molecule activity /// binding /// cytoskeletal protein binding	cytoplasm /// cytoskeleton /// membrane	---	17 E1.2|17 42.5 cM	13823
116978_at	-2.6	0.1	0.1	0.1	4.6	0.106977	23.7	0.515217	AI842778	zinc finger protein 655	Zfp655	regulation of transcription, DNA-dependent	metal ion binding /// nucleic acid binding /// zinc ion binding	nucleus /// intracellular	---	5 G2	72611
116874_at	64.4	1.23846	94.3	1.92449	37.5	0.872093	24.8	0.53913	AW124583	ankyrin repeat domain 13b	Ankrd13b	---	---	---	---	11 B5	268445
116806_at	24.4	0.469231	11.3	0.230612	-1.7	0.1	6.1	0.132609	AI481202	sushi-repeat-containing protein, X-linked 2	Srpx2	electron transport	---	---	---	X E3	68792
116778_at	18.1	0.348077	-8	0.1	2.2	0.1	18.9	0.41087	AI563760	eukaryotic translation initiation factor 2-alpha kinase 2	Eif2ak2	protein amino acid phosphorylation /// immune response	nucleotide binding /// RNA binding /// double-stranded RNA binding /// protein kinase activity /// protein serine/threonine kinase activity /// protein binding /// ATP binding /// kinase activity /// transferase activity	intracellular	Translation_Factors /// mRNA_processing_binding_Reactome	17 E2|17 40.0 cM	19106
116767_at	51.8	0.996154	39.7	0.810204	42.6	0.990698	31.9	0.693478	AI467051	Transcribed locus	---	---	---	---	---	---	---
116766_at	28.3	0.544231	44.2	0.902041	-6.1	0.1	-3	0.1	AI467036	RIKEN cDNA D130007C19 gene	D130007C19Rik	---	---	---	---	4 D2.2	442805
116760_at	36.4	0.7	37.6	0.767347	9.9	0.230233	29.4	0.63913	AA210270	solute carrier family 25 (mitochondrial oxodicarboxylate carrier), member 21	Slc25a21	transport /// transport	binding /// binding	mitochondrion /// membrane /// integral to membrane /// inner membrane	---	12 C1	217593
116698_at	19.9	0.382692	21.4	0.436735	8.4	0.195349	1.5	0.1	AW121293	transducin-like enhancer of split 2, homolog of Drosophila E(spl)	Tle2	transcription /// regulation of transcription, DNA-dependent /// protein amino acid phosphorylation /// frizzled signaling pathway /// Wnt receptor signaling pathway /// regulation of transcription	protein kinase activity /// ATP binding	nucleus	---	10 C1	21886
116642_f_at	15.6	0.3	15.2	0.310204	14.8	0.344186	2	0.1	AI852563	RIKEN cDNA 2310036D22 gene	2310036D22Rik	---	---	---	---	6 A2	71900
116638_at	8.7	0.167308	4.4	0.1	6.4	0.148837	1.3	0.1	AW121653	Vitamin K epoxide reductase complex, subunit 1-like 1 (Vkorc1l1), transcript variant 2, mRNA	Vkorc1l1	vitamin K metabolism	---	integral to membrane	---	5 G1.3	69568
116637_at	31.1	0.598077	2.2	0.1	6.3	0.146512	11.4	0.247826	AI183262	SNF1-like kinase 2	Snf1lk2	protein amino acid phosphorylation /// insulin receptor signaling pathway /// protein kinase cascade /// regulation of insulin receptor signaling pathway /// protein amino acid phosphorylation	nucleotide binding /// magnesium ion binding /// protein kinase activity /// protein serine/threonine kinase activity /// ATP binding /// kinase activity /// transferase activity /// metal ion binding /// magnesium ion binding /// ATP binding /// protein	nucleus /// cytoplasm	---	2006-05-03 09:00:00	235344
116617_at	7	0.134615	20.7	0.422449	33.1	0.769767	35.1	0.763043	AI461793	heparan sulfate (glucosamine) 3-O-sulfotransferase 3B1	Hs3st3b1	protein amino acid sulfation	sulfotransferase activity /// heparin-glucosamine 3-O-sulfotransferase activity /// transferase activity /// sulfotransferase activity	Golgi stack /// integral to plasma membrane /// integral to membrane /// integral to membrane	---	11 B3|11 33.0 cM	54710
116582_at	-1.4	0.1	12.5	0.255102	33.1	0.769767	29.4	0.63913	AI987726	PREDICTED: Mus musculus leprecan-like 1 (Leprel1), mRNA	Leprel1	protein metabolism	iron ion binding /// oxidoreductase activity /// oxidoreductase activity, acting on single donors with incorporation of molecular oxygen, incorporation of two atoms of oxygen /// L-ascorbic acid binding /// metal ion binding /// binding /// oxidoreductase activity, acting on paired donors, with incorporation or reduction of molecular oxygen, 2-oxoglutarate as one donor, and incorporation of one a…	endoplasmic reticulum	---	16 B1	210530
116571_at	25.6	0.492308	39.4	0.804082	21.7	0.504651	10.7	0.232609	AI848452	PREDICTED: collagen-like tail subunit (single strand of homotrimer) of asymmetric acetylcholinesterase [Mus musculus], mRNA sequence	Colq	phosphate transport /// neurotransmitter catabolism	---	cytoplasm /// synapse	---	14 B	382864
116545_at	4.1	0.1	15.9	0.32449	5.4	0.125581	0.4	0.1	AI591815	GTPase, IMAP family member 7	Gimap7	---	GTP binding	---	---	6 B2.3	231932
116483_at	38.6	0.742308	65.8	1.34286	9.3	0.216279	38.6	0.83913	AA178053	pleckstrin	Plek	intracellular signaling cascade	calcium ion binding	---	---	11 A2|11 6.5 cM	56193
116466_at	3.3	0.1	58.6	1.19592	48.3	1.12326	151.6	3.29565	AI591541	hypothetical protein 9830125E18	9.83012e+24	intracellular signaling cascade	---	---	---	10 D3	237611
116440_at	16.1	0.309615	10.3	0.210204	1.5	0.1	10.1	0.219565	AA896712	limb and neural patterns	Lnp	---	---	---	---	2 C3	69605
116426_at	12.8	0.246154	16.7	0.340816	7.7	0.17907	3.2	0.1	AW212535	protein kinase, cGMP-dependent, type II	Prkg2	protein amino acid phosphorylation	nucleotide binding /// protein kinase activity /// protein serine/threonine kinase activity /// cGMP-dependent protein kinase activity /// protein-tyrosine kinase activity /// ATP binding /// cAMP-dependent protein kinase regulator activity /// kinase act	cAMP-dependent protein kinase complex /// cAMP-dependent protein kinase complex	---	5 E3|5 53.0 cM	19092
116372_at	24	0.461538	38.2	0.779592	34.9	0.811628	9.5	0.206522	AI225744	RIKEN cDNA 1200007B05 gene	1200007B05Rik	transport	binding	integral to membrane /// membrane	---	18 B1	67453
116362_at	23.2	0.446154	15.6	0.318367	8.8	0.204651	3.9	0.1	AI835304	ubiquitin specific peptidase 36	Usp36	ubiquitin-dependent protein catabolism /// ubiquitin-dependent protein catabolism	cysteine-type endopeptidase activity /// ubiquitin thiolesterase activity /// hydrolase activity /// cysteine-type endopeptidase activity /// ubiquitin thiolesterase activity	---	---	11 E2	72344
116284_at	4.8	0.1	-0.5	0.1	24.5	0.569767	13.8	0.3	AI448508	ras homolog gene family, member H	Rhoh	small GTPase mediated signal transduction	nucleotide binding /// GTP binding	---	---	5 D	74734
116210_at	17.2	0.330769	18.4	0.37551	11.9	0.276744	2.2	0.1	AA914004	DnaJ (Hsp40) homolog, subfamily B, member 9 (Dnajb9), mRNA	Dnajb9	protein folding	heat shock protein binding /// unfolded protein binding	extracellular space /// nucleus	---	12 B1	27362
116208_at	17.9	0.344231	10.3	0.210204	4.6	0.106977	22.7	0.493478	AI787445	caspase recruitment domain family, member 10	Card10	apoptosis /// regulation of apoptosis /// protein complex assembly /// activation of NF-kappaB-inducing kinase	protein binding /// protein binding /// receptor signaling complex scaffold activity	intracellular /// cytoplasm /// intracellular	---	15 E1	105844
116181_at	18.2	0.35	-2.7	0.1	-19.1	0.1	13.3	0.28913	AI020226	procollagen, type XXVII, alpha 1	Col27a1	phosphate transport /// cell adhesion	extracellular matrix structural constituent /// structural molecule activity	collagen /// cytoplasm	---	4 C1	373864
116152_at	23.3	0.448077	22.2	0.453061	22.8	0.530233	51.4	1.11739	AI840320	COX10 homolog, cytochrome c oxidase assembly protein, heme A: farnesyltransferase (yeast), mRNA (cDNA clone MGC:47032 IMAGE:4206826)	Cox10	heme biosynthesis /// protein amino acid farnesylation	farnesyltranstransferase activity /// prenyltransferase activity /// protoheme IX farnesyltransferase activity /// transferase activity	mitochondrion /// integral to membrane /// mitochondrion	---	11 B3	70383
116133_at	42.2	0.811538	13.2	0.269388	2.7	0.1	28.2	0.613043	AI851561	gene model 672, (NCBI)	Gm672	---	RNA binding	---	---	18 E3	269037
116117_at	11.8	0.226923	6.6	0.134694	0.3	0.1	39	0.847826	AI843644	bifunctional apoptosis regulator	Bfar	anti-apoptosis /// protein ubiquitination	metal ion binding /// ubiquitin-protein ligase activity /// zinc ion binding	membrane fraction /// ubiquitin ligase complex	---	16 A1	67118
116106_at	22.8	0.438462	11.3	0.230612	64.1	1.4907	53.1	1.15435	AI847060	BTB (POZ) domain containing 11	Btbd11	regulation of transcription, DNA-dependent	DNA binding /// transcription factor activity /// protein binding /// protein binding	---	---	10 C1	74007
116076_f_at	19.5	0.375	31.2	0.636735	0.5	0.1	16.8	0.365217	AI226216	PREDICTED: similar to hypothetical protein 6720451E15 [Mus musculus], mRNA sequence	---	---	---	---	---	17 A3.2	278757
116049_at	14.9	0.286538	45.1	0.920408	12	0.27907	13.7	0.297826	AA871326	Leucyl/cystinyl aminopeptidase, mRNA (cDNA clone MGC:76435 IMAGE:30054751)	Lnpep	proteolysis /// metabolism /// protein catabolism /// proteolysis	aminopeptidase activity /// membrane alanyl aminopeptidase activity /// metallopeptidase activity /// zinc ion binding /// hydrolase activity /// membrane alanyl aminopeptidase activity /// aminopeptidase activity	membrane fraction	---	17 A3.1	240028
115978_at	-0.3	0.1	14.8	0.302041	4.9	0.113953	4	0.1	AA560196	Modulator recognition factor 2 (Mrf2)	Arid5b	transcription /// regulation of transcription, DNA-dependent	DNA binding /// DNA binding	intracellular /// nucleus /// intracellular	---	10 B5.1	71371
115944_at	18	0.3	59	1.2	26	0.604651	25	0.543478	AI503332	ectonucleoside triphosphate diphosphohydrolase 6	Entpd6	---	hydrolase activity	plasma membrane	---	2 G3	12497
115883_g_at	36.7	0.705769	16	0.326531	9.8	0.227907	13	0.282609	AW060873	mitogen-activated protein kinase 11	Mapk11	protein amino acid phosphorylation /// protein kinase cascade /// cell motility /// chemotaxis /// response to stress /// signal transduction /// cell surface receptor linked signal transduction /// antimicrobial humoral response (sensu Vertebrata)	nucleotide binding /// protein kinase activity /// protein serine/threonine kinase activity /// MAP kinase activity /// protein-tyrosine kinase activity /// protein binding /// ATP binding /// kinase activity /// transferase activity /// MP kinase activit	---	---	---	19094
115875_at	16.5	0.317308	13.2	0.269388	14.4	0.334884	6.8	0.147826	AI561720	Spink5 protein	Spink5	regulation of cell adhesion /// negative regulation of proteolysis	peptidase activity /// protease inhibitor activity	---	---	18 B3	72432
115829_at	44.7	0.859615	63.7	1.3	0.7	0.1	36.1	0.784783	AA939463	leucine-rich repeats and calponin homology (CH) domain containing 4	Lrch4	---	---	---	---	5 G2	231798
115821_at	49.5	0.951923	25.3	0.516327	-16.7	0.1	17.9	0.38913	AI642761	death inducer-obliterator 1	Dido1	transcription /// regulation of transcription, DNA-dependent /// apoptosis /// regulation of transcription, DNA-dependent /// apoptosis	DNA binding /// protein binding /// zinc ion binding /// metal ion binding	nucleus /// cytoplasm /// nucleus	---	2 H4	23856
115806_at	43.2	0.830769	53.1	1.08367	28.6	0.665116	15.3	0.332609	AI851966	signal transducer and activator of transcription 2	Stat2	transcription /// regulation of transcription, DNA-dependent /// signal transduction /// intracellular signaling cascade	DNA binding /// transcription factor activity /// signal transducer activity /// calcium ion binding /// protein binding	nucleus /// cytoplasm /// nucleus	---	10 D3|10 70.0 cM	20847
115787_at	15.7	0.301923	9.7	0.197959	4.3	0.1	10	0.217391	AW120598	RIKEN cDNA 4930535B03 gene	4930535B03Rik	---	---	---	---	3 F2	75137
115714_at	35.1	0.675	63.1	1.28776	2.5	0.1	121.3	2.63696	AI326246	Kell blood group	Kel	proteolysis /// proteolysis	endopeptidase activity /// neprilysin activity /// peptidase activity /// metallopeptidase activity /// hydrolase activity /// neprilysin activity /// zinc ion binding	membrane /// integral to membrane /// membrane	---	6 B2.1|6 20.5 cM	23925
115666_at	19.2	0.369231	18.9	0.385714	9.7	0.225581	3.2	0.1	AI466957	collectin sub-family member 11	Colec11	phosphate transport	sugar binding	extracellular space /// cytoplasm	---	12 B1	71693
115664_at	94.1	1.80962	71.5	1.45918	21.7	0.504651	29.4	0.63913	AA222756	RIKEN cDNA 1600015H20 gene	1600015H20Rik	---	calcium ion binding	extracellular space	---	2 F3	70370
115621_i_at	45.5	0.875	29.8	0.608163	18.8	0.437209	6	0.130435	AA177961	PREDICTED: similar to dynein, axonemal, heavy polypeptide 3 [Mus musculus], mRNA sequence	Gm907	microtubule-based movement	microtubule motor activity	dynein complex	---	14 A3	380889
115612_at	39.5	0.759615	29.6	0.604082	7.5	0.174419	0.7	0.1	AA175284	0 day neonate thymus cDNA, RIKEN full-length enriched library, clone:A430071M17 product:unclassifiable, full insert sequence	---	---	---	---	---	---	---
115573_at	160.5	3.08654	242.2	4.94286	59	1.37209	75.6	1.64348	AW047581	guanine deaminase	Gda	---	guanine deaminase activity /// hydrolase activity /// zinc ion binding	extracellular space	Purine metabolism	19 B|19 15.5 cM	14544
115558_at	100.6	1.93462	30.6	0.62449	27	0.627907	43.3	0.941304	AI549722	integrin, alpha 11	Itga11	substrate-bound cell migration /// cell adhesion /// cell-matrix adhesion /// integrin-mediated signaling pathway /// cell adhesion /// cell-matrix adhesion	magnesium ion binding /// receptor activity /// calcium ion binding /// protein binding	integrin complex /// integral to membrane /// integrin complex	Integrin-mediated_cell_adhesion_KEGG	9 B	319480
115529_at	171.8	3.30385	84.7	1.72857	15.1	0.351163	25.8	0.56087	AI853798	C1q and tumor necrosis factor related protein 6	C1qtnf6	phosphate transport	---	cytoplasm	---	15 E1	72709
115493_at	31.9	0.613462	28.3	0.577551	-6.7	0.1	14.7	0.319565	AI836713	Rho guanine nucleotide exchange factor (GEF) 11	Arhgef11	cytokinesis /// regulation of cell growth /// cell motility /// striated muscle contraction /// G-protein coupled receptor protein signaling pathway /// Rho protein signal transduction /// establishment of cell polarity /// actin cytoskeleton organization	signal transducer activity /// guanyl-nucleotide exchange factor activity /// Rho guanyl-nucleotide exchange factor activity /// GTPase activator activity /// protein binding /// Rho GTPase binding /// signal transducer activity /// protein binding	intracellular	---	3 F1	213498
115466_at	17.2	0.330769	29.3	0.597959	1.3	0.1	19.4	0.421739	AI060921	RIKEN cDNA 5031434O11 gene	5031434O11Rik	---	---	---	---	3 C	75980
115463_at	38	0.730769	49.5	1.0102	26.8	0.623256	15.4	0.334783	AI118729	squamous cell carcinoma antigen recognized by T cells 2	Sart2	---	---	integral to membrane	---	10 B1	212898
115453_at	98.5	1.89423	49.9	1.01837	7.3	0.169767	66.8	1.45217	AA764584	ATPase, H+ transporting, V0 subunit D, isoform 2	Atp6v0d2	ATP synthesis coupled proton transport /// ATP synthesis coupled proton transport	hydrogen-transporting ATP synthase activity, rotational mechanism /// hydrogen-transporting ATPase activity, rotational mechanism	proton-transporting two-sector ATPase complex /// proton-transporting two-sector ATPase complex	---	4 A3	242341
115433_at	36.7	0.705769	10	0.204082	-8.4	0.1	24.4	0.530435	AI842143	RIKEN cDNA 2310011J03 gene	2310011J03Rik	---	---	---	---	10 C1	66374
115395_at	69.6	1.33846	68.9	1.40612	13	0.302326	19.3	0.419565	AW208422	phosphoinositide-3-kinase, regulatory subunit 5, p101	Pik3r5	---	kinase activity	---	---	11 B3	320207
115369_at	84	1.61538	77.2	1.57551	21.7	0.504651	24.4	0.530435	AI835976	erythrocyte protein band 4.1-like 3	Epb4.1l3	cortical actin cytoskeleton organization and biogenesis	actin binding /// structural molecule activity /// binding /// cytoskeletal protein binding	cytoplasm /// cytoskeleton /// membrane	---	17 E1.2|17 42.5 cM	13823
115319_at	29.5	0.567308	27	0.55102	18	0.418605	7.8	0.169565	AI429206	zinc finger protein 294	Zfp294	protein ubiquitination	ubiquitin-protein ligase activity /// binding /// zinc ion binding /// metal ion binding	ubiquitin ligase complex	---	16 C3.3	78913
115279_at	2	0.1	0	0.1	43	1	31	0.673913	AI225343	solute carrier family 6 (neurotransmitter transporter, noradrenalin), member 2	Slc6a2	transport /// neurotransmitter transport /// response to pain /// neurotransmitter transport	neurotransmitter:sodium symporter activity /// carrier activity /// symporter activity	integral to plasma membrane /// membrane /// integral to membrane /// integral to membrane	---	8 C5|8 45.0 cM	20538
115265_at	2.5	0.1	5.1	0.104082	10.4	0.24186	-5	0.1	AI120302	3 days neonate thymus cDNA, RIKEN full-length enriched library, clone:A630080J18 product:unclassifiable, full insert sequence	---	---	---	---	---	---	---
115239_at	18.5	0.355769	15.8	0.322449	2.8	0.1	-0.2	0.1	AW047986	lipocalin 11	Lcn11	transport	binding /// odorant binding	---	---	2 A3	227630
115210_at	33	0.634615	37.9	0.773469	-0.7	0.1	42.3	0.919565	AA985762	procollagen, type XXVII, alpha 1	Col27a1	phosphate transport /// cell adhesion	extracellular matrix structural constituent /// structural molecule activity	collagen /// cytoplasm	---	4 C1	373864
115206_at	16.2	0.311538	12.9	0.263265	4.1	0.1	21.8	0.473913	AW124979	leucine rich repeat containing 35	Lrrc35	---	---	---	---	2006-05-01 09:00:00	272589
115202_at	70.5	1.35577	60.1	1.22653	38	0.883721	4.4	0.1	AI851969	deltex 4 homolog (Drosophila)	Dtx4	ubiquitin cycle /// protein ubiquitination	metal ion binding /// ubiquitin-protein ligase activity /// zinc ion binding	ubiquitin ligase complex	---	19 A	207521
115178_at	40.2	0.773077	26.8	0.546939	3.2	0.1	4.1	0.1	AI847688	tumor necrosis factor, alpha-induced protein 8-like 2	Tnfaip8l2	protein targeting	---	---	---	3 F2.1	69769
115161_at	50.9	0.978846	23	0.469388	67.2	1.56279	157	3.41304	AA738853	keratin complex 2, basic, gene 20	Krt2-20	---	structural molecule activity	intermediate filament	---	15 F2|15 58.75 cM	114566
115112_at	28.8	0.553846	22.4	0.457143	6.1	0.14186	0.5	0.1	AW050362	dimethylarginine dimethylaminohydrolase 1	Ddah1	nitric oxide biosynthesis /// protein amino acid nitrosylation /// protein biosynthesis	zinc ion binding /// dimethylargininase activity /// hydrolase activity /// metal ion binding /// zinc ion binding /// dimethylargininase activity /// structural constituent of ribosome	intracellular /// ribosome /// ribonucleoprotein complex	---	3 H3	69219
115111_at	2.4	0.1	10.9	0.222449	1.4	0.1	2.4	0.1	AW226543	apolipoprotein B editing complex 3	Apobec3	---	zinc ion binding /// hydrolase activity /// hydrolase activity, acting on carbon-nitrogen (but not peptide) bonds, in cyclic amidines /// metal ion binding /// zinc ion binding /// hydrolase activity	nucleus	---	15 E2	80287
115068_at	28.5	0.548077	41.7	0.85102	5.7	0.132558	18.9	0.41087	AA183595	nuclear antigen Sp100	Sp100	---	DNA binding	nucleus /// chromosome	---	1 C5|1 50.0 cM	20684
115067_at	26	0.5	30	0.612245	34	0.790698	-0.7	0.1	AW048324	SEC8-like 1 (S. cerevisiae)	Sec8l1	transport /// exocytosis /// vesicle docking during exocytosis /// protein transport	---	exocyst	---	6 A3.3|6 12.0 cM	20336
115010_at	22.8	0.438462	36.6	0.746939	7.3	0.169767	-0.4	0.1	AI848157	solute carrier family 43, member 2	Slc43a2	L-amino acid transport	L-amino acid transporter activity	plasma membrane	---	11 B5	215113
114988_at	14.1	0.271154	20.4	0.416327	3.2	0.1	4.9	0.106522	AA986099	scavenger receptor class F, member 1	Scarf1	dendrite morphogenesis	receptor activity /// protein binding /// structural molecule activity	---	---	11 B5	380713
114836_at	34	0.653846	32.4	0.661224	8.6	0.2	18.2	0.395652	AI536480	RIKEN cDNA A230050P20 gene	A230050P20Rik	---	---	---	---	9 A3	319278
114812_at	31.2	0.6	31.6	0.644898	12.3	0.286047	8.6	0.186957	AA869278	phorbol-12-myristate-13-acetate-induced protein 1	Pmaip1	release of cytochrome c from mitochondria /// protein insertion into mitochondrial membrane during induction of apoptosis /// induction of apoptosis /// response to DNA damage stimulus /// induction of apoptosis by intracellular signals /// response to UV	---	mitochondrion	---	18 E1	58801
114810_at	315.7	6.07115	376.6	7.68571	100.4	2.33488	33.6	0.730435	AI447446	membrane-spanning 4-domains, subfamily A, member 6D	Ms4a6d	signal transduction	receptor activity	integral to membrane	---	19 A	68774
114806_at	7.3	0.140385	18.8	0.383673	2.9	0.1	3.8	0.1	AA174481	CD86 antigen	Cd86	defense response	receptor activity	external side of plasma membrane /// integral to membrane /// integral to membrane	Inflammatory_Response_Pathway	16 B5|16 26.9 cM	12524
114783_at	-1.4	0.1	-7.8	0.1	18	0.418605	-0.1	0.1	AA667077	lactate dehydrogenase D	Ldhd	electron transport /// ATP biosynthesis	D-lactate dehydrogenase (cytochrome) activity /// protein binding /// D-lactate dehydrogenase activity /// protein binding	mitochondrion	Pyruvate metabolism	8 E1|8 55.0 cM	52815
114752_at	144.8	2.78462	151.4	3.0898	33.4	0.776744	39.3	0.854348	AI843572	ABI gene family, member 3 (NESH) binding protein, mRNA (cDNA clone IMAGE:4982180)	D930038M13Rik	---	---	extracellular space	---	16 C1.1	320712
114743_at	-3.2	0.1	1.8	0.1	29.4	0.683721	22.2	0.482609	AI591553	Transcribed locus	---	---	---	---	---	---	---
114736_at	27.3	0.525	30.2	0.616327	5.8	0.134884	79.7	1.73261	AI048712	hypothetical protein 9230110J10	9230110J10	---	---	---	---	4 D3	329958
114724_at	24.7	0.475	21.3	0.434694	6.8	0.15814	14.6	0.317391	AA960222	DNA segment, Chr 15, Brigham & Women's Genetics 0759 expressed	D15Bwg0759e	---	---	---	---	15 E1	239554
114655_at	41.1	0.790385	53.3	1.08776	23.4	0.544186	15.6	0.33913	AI121596	RIKEN cDNA 4930427A07 gene, mRNA (cDNA clone IMAGE:4188064)	4930427A07Rik	---	---	---	---	12 F1	104732
114653_at	34.5	0.663462	18.7	0.381633	0.9	0.1	11.1	0.241304	AW122619	aarF domain containing kinase 2	Adck2	---	kinase activity	---	---	6 B1	57869
114644_at	81.6	1.56923	62.9	1.28367	18.1	0.42093	46.8	1.01739	AW123220	RIKEN cDNA 5730457F11 gene	5730457F11Rik	N-acetylglucosamine metabolism /// N-acetylglucosamine metabolism	N-acetylglucosamine-6-phosphate deacetylase activity /// hydrolase activity /// N-acetylglucosamine-6-phosphate deacetylase activity /// hydrolase activity	---	---	17 A3.3	245847
114634_at	42.7	0.821154	20.2	0.412245	29.5	0.686047	45.9	0.997826	AW122277	THAP domain containing 11	Thap11	---	nucleic acid binding /// DNA binding /// metal ion binding /// zinc ion binding	nucleus	---	8 D2	59016
114548_at	42.3	0.813462	48.4	0.987755	16.5	0.383721	12.3	0.267391	AW047251	hypothetical LOC433566 /// hypothetical LOC434498	LOC433566 /// LOC434498	---	---	---	---	17 B1	433566 /// 434498
114544_at	27.2	0.523077	17.6	0.359184	6.7	0.155814	8.2	0.178261	AI643753	SMAD specific E3 ubiquitin protein ligase 2 (Smurf2), mRNA	Smurf2	protein modification /// ubiquitin cycle	ligase activity /// ubiquitin-protein ligase activity	intracellular	---	11 E1	66313
114525_at	6.1	0.117308	16	0.326531	10.8	0.251163	5	0.108696	AA290482	RIKEN cDNA 5730469D23 gene	5730469D23Rik	protein modification /// ubiquitin cycle /// protein modification /// ubiquitin cycle	catalytic activity /// ubiquitin activating enzyme activity /// ligase activity /// catalytic activity /// ubiquitin activating enzyme activity /// ubiquitin-like activating enzyme activity	---	---	5 E1	231380
114497_at	20.9	0.401923	7.5	0.153061	9.5	0.22093	-3.6	0.1	AW120806	RIKEN cDNA 1110012J17 gene	1110012J17Rik	---	---	---	---	17 E1.1	68617
114496_at	43.3	0.832692	84.4	1.72245	11.1	0.25814	32.1	0.697826	AI647652	pleckstrin homology, Sec7 and coiled-coil domains, binding protein	Pscdbp	regulation of cell adhesion	protein binding /// protein binding	cytoplasm /// cell cortex /// membrane	---	2 C1.1	227929
114478_at	4.4	0.1	13.9	0.283673	22.7	0.527907	27.5	0.597826	AA061949	tripartite motif protein 16	Trim16	---	zinc ion binding /// metal ion binding /// zinc ion binding	intracellular /// cytoplasm /// intracellular	---	11 B2	94092
114472_at	46.6	0.896154	45.1	0.920408	25.6	0.595349	20.4	0.443478	AW124528	RIKEN cDNA D030022P06 gene	D030022P06Rik	regulation of transcription, DNA-dependent	DNA binding	nucleus	---	7 F3	338353
114453_at	6.4	0.123077	18.5	0.377551	46.4	1.07907	37.9	0.823913	AI848077	ubiquitin specific peptidase 13 (isopeptidase T-3)	Usp13	---	peptidase activity	---	---	3 A3	72607
114427_at	81.3	1.56346	89.1	1.81837	7.7	0.17907	52.3	1.13696	AA920216	WD repeat and FYVE domain containing 4	Wdfy4	---	---	---	---	14 B	545030
114383_at	12.3	0.236538	-2.5	0.1	6.2	0.144186	25.1	0.545652	AI834900	sterol-C5-desaturase (fungal ERG3, delta-5-desaturase) homolog (S. cerevisae)	Sc5d	steroid biosynthesis /// metabolism /// lipid biosynthesis /// sterol biosynthesis	catalytic activity /// iron ion binding /// oxidoreductase activity /// lathosterol oxidase activity	endoplasmic reticulum /// integral to membrane /// integral to membrane	Cholesterol_Biosynthesis	9 B	235293
114340_at	24.5	0.471154	6.5	0.132653	30.4	0.706977	45.8	0.995652	AI882152	trichohyalin-like 1	Thhl1	---	calcium ion binding	---	---	3 F2	71325
114306_at	21.1	0.405769	38.9	0.793878	7	0.162791	5.1	0.11087	AI593556	expressed sequence AI451557	AI451557	---	---	---	---	---	102084
114303_at	141.3	2.71731	84.7	1.72857	65.2	1.51628	25.1	0.545652	AW107218	secreted frizzled-related sequence protein 1	Sfrp1	development /// Wnt receptor signaling pathway /// cell differentiation /// development	transmembrane receptor activity	extracellular space /// membrane	---	8 A2|8 9.5 cM	20377
114281_at	42.3	0.813462	33.7	0.687755	23.1	0.537209	8.4	0.182609	AI593204	zinc finger, MYM-type 6	Zmym6	---	zinc ion binding	nucleus	---	4 D2.2	100177
114199_at	90.1	1.73269	54.9	1.12041	21.5	0.5	25.6	0.556522	AA215054	RIKEN cDNA 4833416E15 gene	4833416E15Rik	---	---	---	---	---	73762
114152_at	21.3	0.409615	36.2	0.738776	3.2	0.1	14.8	0.321739	AI426271	paired immunoglobin-like type 2 receptor alpha	Pilra	signal transduction	receptor activity /// protein binding	---	---	5 G2	231805
114140_at	29.8	0.573077	28.4	0.579592	5.9	0.137209	19	0.413043	AW214473	RIKEN cDNA A130022J15 gene	A130022J15Rik	---	---	extracellular space	---	6 D3	101351
114093_at	5.1	0.1	5.7	0.116327	28.6	0.665116	13.9	0.302174	AI852806	protein phosphatase 2C, magnesium dependent, catalytic subunit	Ppm2c	protein amino acid dephosphorylation	catalytic activity /// protein serine/threonine phosphatase activity	protein serine/threonine phosphatase complex	---	4 A1	381511
114091_at	141.4	2.71923	198.9	4.05918	75.4	1.75349	50	1.08696	AI450598	cell adhesion molecule with homology to L1CAM	Chl1	neuron migration /// cell adhesion /// homophilic cell adhesion /// axon guidance /// behavior /// neurite morphogenesis	protein binding	membrane /// dendrite /// apical part of cell	---	---	12661
114023_at	44.5	0.855769	2.6	0.1	17.4	0.404651	-7.2	0.1	AI840368	cDNA sequence BC052066	BC052066	metabolism	ligase activity /// catalytic activity /// nucleic acid binding /// nucleotide binding /// RNA binding	---	---	8 E1	234814
114018_at	77.9	1.49808	34.6	0.706122	7.1	0.165116	33.4	0.726087	AI504675	receptor-interacting serine-threonine kinase 3	Ripk3	protein amino acid phosphorylation /// apoptosis /// induction of apoptosis /// I-kappaB kinase/NF-kappaB cascade	nucleotide binding /// protein kinase activity /// protein serine/threonine kinase activity /// NF-kappaB-inducing kinase activity /// receptor activity /// ATP binding /// kinase activity /// transferase activity /// protein kinase activity /// protein-t	intracellular	---	14 C1	56532
113982_at	77.1	1.48269	11.7	0.238776	14.2	0.330233	12.8	0.278261	AI152741	odd-skipped related 2 (Drosophila)	Osr2	---	metal ion binding /// nucleic acid binding /// zinc ion binding	nucleus	---	15 B3.1|15 14.0 cM	107587
113970_at	199	3.82692	106.9	2.18163	36.2	0.84186	79.9	1.73696	AW229038	elastin microfibril interfacer 1	Emilin1	phosphate transport /// cell adhesion	protein binding /// extracellular matrix constituent conferring elasticity /// protein self binding	extracellular matrix (sensu Metazoa) /// extracellular space /// cytoplasm /// extracellular matrix (sensu Metazoa)	---	5 B1	100952
113938_at	3.8	0.1	4.9	0.1	10.8	0.251163	28.2	0.613043	AI842866	protein phosphatase 1K (PP2C domain containing)	Ppm1k	protein amino acid dephosphorylation /// protein amino acid dephosphorylation	magnesium ion binding /// catalytic activity /// protein serine/threonine phosphatase activity /// hydrolase activity /// catalytic activity /// protein serine/threonine phosphatase activity	protein serine/threonine phosphatase complex /// protein serine/threonine phosphatase complex	---	6 B3	243382
113931_at	35.6	0.684615	11	0.22449	15.3	0.355814	36.2	0.786957	AW230677	expressed sequence AA959742	AA959742	---	---	integral to membrane	---	11 D	98238
113828_at	34.2	0.657692	9.5	0.193878	54.9	1.27674	76.2	1.65652	AA189179	carnitine palmitoyltransferase 1b, muscle	Cpt1b	lipid metabolism /// fatty acid metabolism /// transport /// long-chain fatty acid transport /// fatty acid metabolism /// transport	carnitine O-palmitoyltransferase activity /// acyltransferase activity /// kinase activity /// transferase activity /// carnitine O-palmitoyltransferase activity	mitochondrion /// mitochondrion /// mitochondrial outer membrane /// membrane /// integral to membrane /// outer membrane /// mitochondrion /// integral to membrane /// outer membrane	---	15 E3|15 52.6 cM	12895
113768_at	-15.2	0.1	-19.5	0.1	53.4	1.24186	55.9	1.21522	AA710202	transmembrane protein 45b	Tmem45b	---	---	extracellular space /// integral to membrane /// integral to membrane	---	9 A4	235135
113724_at	236.1	4.54038	354.6	7.23673	46.1	1.07209	71	1.54348	AI848964	Colony stimulating factor 2 receptor, beta 1, low-affinity (granulocyte-macrophage) (Csf2rb1), mRNA	Csf2rb1	cytokine and chemokine mediated signaling pathway	receptor activity /// hematopoietin/interferon-class (D200-domain) cytokine receptor activity /// interleukin receptor activity	extracellular space /// membrane /// integral to membrane /// integral to membrane	---	---	12983
113717_at	10.8	0.207692	20.4	0.416327	16.3	0.37907	4.8	0.104348	AA413794	RIKEN cDNA 4930569K13 gene	4930569K13Rik	---	hormone activity	extracellular region /// extracellular space	---	4 E1	77632
113698_at	7.9	0.151923	14.7	0.3	47	1.09302	62.9	1.36739	AA674839	RNA pseudouridylate synthase domain containing 3	Rpusd3	RNA processing	RNA binding /// pseudouridine synthase activity	---	---	6 E3	101122
113668_at	53.2	1.02308	25.6	0.522449	86.6	2.01395	217.7	4.73261	AA799222	RIKEN cDNA 2310002B14 gene	2310002B14Rik	---	---	---	---	16 C3.3	69533
113654_at	29.7	0.571154	-2.2	0.1	6.2	0.144186	13.5	0.293478	AW121040	RIKEN cDNA 1810032O08 gene	1810032O08Rik	protein amino acid glycosylation	sialyltransferase activity /// transferase activity /// transferase activity, transferring glycosyl groups	Golgi stack /// integral to membrane /// integral to Golgi membrane	---	11 E2	66293
113631_at	87.8	1.68846	-3.6	0.1	20	0.465116	15.8	0.343478	AW047844	HtrA serine peptidase 3	Htra3	regulation of cell growth /// proteolysis	serine-type endopeptidase activity /// trypsin activity /// protein binding /// insulin-like growth factor binding /// peptidase activity /// hydrolase activity	extracellular region	---	5 B1	78558
113553_at	19.3	0.371154	20.2	0.412245	12.2	0.283721	7.6	0.165217	AA492653	Seven in absentia 1A (Siah1a), mRNA	Siah1a	ubiquitin-dependent protein catabolism /// ubiquitin cycle /// apoptosis /// cell cycle /// male meiosis I /// development /// spermatogenesis /// post-embryonic development /// protein ubiquitination /// cell differentiation /// regulation of body size /	ubiquitin-protein ligase activity /// zinc ion binding /// ligase activity /// metal ion binding /// protein binding /// ubiquitin-protein ligase activity	ubiquitin ligase complex /// nucleus /// nucleus	---	---	20437
113542_at	1.8	0.1	-2	0.1	-0.2	0.1	24.3	0.528261	AI848574	WD repeat domain 73	Wdr73	transport	---	---	---	7 D2	71968
113503_at	13.3	0.255769	16.5	0.336735	30.6	0.711628	4	0.1	AU044097	FERM, RhoGEF (Arhgef) and pleckstrin domain protein 1 (chondrocyte-derived), mRNA (cDNA clone IMAGE:5376197)	Farp1	---	cytoskeletal protein binding	cytoskeleton /// cytoplasm /// membrane	---	14 E5	223254
113342_g_at	-52.5	0.1	1.9	0.1	6	0.139535	31.6	0.686957	AW049535	membrane-associated ring finger (C3HC4) 7	2006-03-07	ubiquitin cycle /// protein ubiquitination	metal ion binding /// ubiquitin-protein ligase activity /// zinc ion binding	nucleus /// ubiquitin ligase complex	---	2 C3	57438
113278_at	59.6	1.14615	39.1	0.797959	14.6	0.339535	51.5	1.11957	AI852941	plexin A3	Plxna3	development /// development	receptor activity /// transmembrane receptor activity /// receptor activity	extracellular space /// membrane /// integral to membrane /// membrane	---	X B-C1|X 29.86 cM	18846
113235_at	233	4.48077	177.4	3.62041	57.4	1.33488	63.3	1.37609	AA734782	procollagen, type V, alpha 3	Col5a3	cell adhesion /// cell-matrix adhesion /// extracellular matrix organization and biogenesis /// phosphate transport /// cell adhesion	structural molecule activity /// extracellular matrix structural constituent /// heparin binding /// structural molecule activity /// extracellular matrix structural constituent	extracellular matrix (sensu Metazoa) /// collagen /// collagen type V /// collagen type V /// extracellular space /// cytoplasm /// collagen	---	9 A3	53867
113230_at	482.9	9.28654	276.4	5.64082	90.3	2.1	79.4	1.72609	AW210333	epidermal growth factor-containing fibulin-like extracellular matrix protein 2	Efemp2	blood coagulation /// homophilic cell adhesion	transmembrane receptor activity /// structural molecule activity /// calcium ion binding	extracellular matrix (sensu Metazoa) /// membrane	---	19 A	58859
113212_at	28.8	0.553846	10.1	0.206122	15.2	0.353488	37.1	0.806522	AI848538	DNA segment, Chr 5, ERATO Doi 33, expressed	D5Ertd33e	coenzyme biosynthesis /// coenzyme biosynthesis	methyltransferase activity /// S-adenosylmethionine-dependent methyltransferase activity /// transferase activity /// methyltransferase activity /// S-adenosylmethionine-dependent methyltransferase activity	extracellular space /// nucleus	---	5 F|5 61.0 cM	52064
113147_at	83.2	1.6	61.7	1.25918	22.4	0.52093	50.6	1.1	AI846626	potassium channel tetramerisation domain containing 3	Kctd3	potassium ion transport /// potassium ion transport	ion channel activity /// voltage-gated potassium channel activity /// protein binding /// voltage-gated potassium channel activity /// protein binding	voltage-gated potassium channel complex /// membrane /// voltage-gated potassium channel complex /// membrane	---	1 H6	226823
113123_r_at	59.9	1.15192	90.9	1.8551	30.5	0.709302	18.5	0.402174	AI843040	RIKEN cDNA 9230117N10 gene	9230117N10Rik	---	---	nucleus /// nucleus	---	19 C2	77125
113122_i_at	129.2	2.48462	141.3	2.88367	61.4	1.42791	28.2	0.613043	AI843040	RIKEN cDNA 9230117N10 gene	9230117N10Rik	---	---	nucleus /// nucleus	---	19 C2	77125
113113_at	-3	0.1	0	0.1	34	0.8	13	0.3	AA763377	neuregulin 4	Nrg4	---	growth factor activity	integral to membrane /// integral to membrane	---	9 C	83961
113066_at	3.7	0.1	-3.9	0.1	24.2	0.562791	4.8	0.104348	AA638515	homeo box A7	Hoxa7	transcription /// regulation of transcription, DNA-dependent /// development /// pattern specification /// organ morphogenesis /// regulation of transcription	DNA binding /// transcription factor activity /// protein binding	nucleus /// transcription factor complex	---	6 B3|6 26.3 cM	15404
113048_at	62.2	1.19615	38.9	0.793878	28.6	0.665116	9.7	0.21087	AA717403	C-type lectin domain family 14, member a	Clec14a	---	sugar binding /// sugar binding	integral to membrane /// integral to membrane	---	12 C1	66864
113036_at	87.5	1.68269	45.5	0.928571	3.5	0.1	21	0.456522	AW120709	bone marrow stromal cell antigen 2	Bst2	---	---	integral to membrane	---	8 B3.3	69550
113016_at	25.3	0.486538	17.5	0.357143	-6.2	0.1	12.7	0.276087	AI158669	Rho guanine nucleotide exchange factor (GEF) 15	Arhgef15	nucleosome assembly /// chromosome organization and biogenesis (sensu Eukaryota)	guanyl-nucleotide exchange factor activity /// DNA binding	nucleosome /// nucleus	---	11 B3	442801
113011_at	81.1	1.55962	57.3	1.16939	0.9	0.1	4.7	0.102174	AW261600	potassium inwardly-rectifying channel, subfamily J, member 15	Kcnj15	transport /// ion transport /// potassium ion transport	ion channel activity /// inward rectifier potassium channel activity /// voltage-gated ion channel activity /// potassium channel activity /// potassium ion binding /// potassium channel activity	integral to plasma membrane /// membrane /// integral to membrane	---	16 C4|16 69.1 cM	16516
112996_at	90.8	1.74615	105.2	2.14694	22.3	0.518605	41	0.891304	AA170203	cDNA sequence BC013712	BC013712	---	---	---	---	4 D2.3	230787
112939_at	32.3	0.621154	-2.6	0.1	67.3	1.56512	87.1	1.89348	AW108374	epsin 3	Epn3	---	lipid binding	---	---	11 C	71889
112934_at	64.9	1.24808	45.3	0.92449	7.5	0.174419	22.1	0.480435	AI845672	RIKEN cDNA 1500005P14 gene	1500005P14Rik	---	---	---	---	7 A3	76686
112888_at	57	1.09615	60.5	1.23469	14.1	0.327907	30.2	0.656522	AA007840	von Hippel-Lindau syndrome homolog	Vhlh	ubiquitin cycle /// cell cycle /// protein ubiquitination /// negative regulation of progression through cell cycle	protein binding	nucleus	---	6 E3|6 49.45 cM	22346
112857_g_at	26.7	0.513462	8.4	0.171429	3.1	0.1	11.8	0.256522	AI852143	RIKEN cDNA 4930404N11 gene (4930404N11Rik), mRNA	4930404N11Rik	---	---	---	---	10 C1	73822
112854_s_at	35.7	0.686538	10.2	0.208163	14.7	0.34186	59.1	1.28478	AW123169	DNA segment, Chr 17, Wayne State University 92, expressed	D17Wsu92e	---	---	---	---	17 A3.3|17 13.0 cM	224647
112848_at	44.6	0.857692	17.2	0.35102	5.8	0.134884	35.7	0.776087	AW121777	Kruppel-like factor 13	Klf13	transcription /// regulation of transcription, DNA-dependent /// transcription from RNA polymerase II promoter /// positive regulation of transcription from RNA polymerase II promoter	nucleic acid binding /// DNA binding /// RNA polymerase II transcription factor activity /// RNA polymerase II transcription factor activity /// zinc ion binding /// metal ion binding /// DNA binding	nucleus	---	7 B5	50794
112758_at	125	2.40385	115.1	2.34898	85.6	1.9907	37.5	0.815217	AI788880	solute carrier family 5 (sodium/glucose cotransporter), member 2	Slc5a2	transport /// ion transport /// sodium ion transport /// transport /// sodium ion transport	transporter activity /// sugar porter activity /// symporter activity /// sodium ion binding /// transporter activity	membrane /// integral to membrane /// membrane /// integral to membrane	---	7 F4	246787
112737_at	46.8	0.9	18	0.367347	48.3	1.12326	57.5	1.25	AI876464	Rho-related BTB domain containing 1	Rhobtb1	small GTPase mediated signal transduction	nucleotide binding /// protein binding /// GTP binding	---	---	10 B5.1	69288
112512_at	49.5	0.951923	6.1	0.12449	29.2	0.67907	5.5	0.119565	AW049416	RIKEN cDNA B130050I23 gene	B130050I23Rik	---	---	---	---	2006-01-01 08:00:00	213027
112495_at	26.1	0.501923	-3.1	0.1	0.3	0.1	8.2	0.178261	AI835636	tripartite motif protein 8	Trim8	protein ubiquitination	ubiquitin-protein ligase activity /// protein binding /// zinc ion binding /// metal ion binding	ubiquitin ligase complex /// intracellular /// nucleus	---	19 D1	93679
112445_at	248.4	4.77692	360.1	7.34898	53.8	1.25116	54.6	1.18696	AI156718	solute carrier family 39 (zinc transporter), member 14	Slc39a14	metal ion transport	metal ion transporter activity	membrane	---	14 D1	213053
112421_at	6.3	0.121154	2	0.1	24.7	0.574419	24.9	0.541304	AI838528	DNA segment, Chr 9, ERATO Doi 402, expressed	D9Ertd402e	---	---	---	---	9 F4	382117
112387_at	25.5	0.490385	24.8	0.506122	110.6	2.57209	95.5	2.07609	AI747215	myozenin 2	Myoz2	---	structural molecule activity	actin cytoskeleton /// actin cytoskeleton	---	3 G3	59006
112353_at	60.9	1.17115	8.9	0.181633	19.9	0.462791	54.1	1.17609	AI156772	open reading frame 61	ORF61	---	---	integral to membrane	---	10 C1	216157
112289_g_at	28.2	0.542308	35.6	0.726531	6	0.139535	24.8	0.53913	AW120568	malic enzyme 2, NAD(+)-dependent, mitochondrial	Me2	pyruvate metabolism /// malate metabolism /// malate metabolism	catalytic activity /// malic enzyme activity /// malate dehydrogenase (decarboxylating) activity /// electron transporter activity /// oxidoreductase activity /// malate dehydrogenase (oxaloacetate-decarboxylating) activity /// metal ion binding /// malic	mitochondrion /// mitochondrion	Pyruvate metabolism /// Pyruvate metabolism /// Carbon fixation	18 E2	107029
112262_at	8	0.153846	19.9	0.406122	12.5	0.290698	5.9	0.128261	AI047841	interleukin 2 receptor, beta chain	Il2rb	cytokine and chemokine mediated signaling pathway /// positive regulation of survival gene product activity	receptor activity /// hematopoietin/interferon-class (D200-domain) cytokine receptor activity /// interleukin-2 receptor activity /// interleukin-2 binding	external side of plasma membrane /// membrane /// integral to membrane /// integral to membrane	Inflammatory_Response_Pathway	15 E|15 43.3 cM	16185
112094_at	24.8	0.476923	11.4	0.232653	20.4	0.474419	11	0.23913	AA499258	RIKEN cDNA 9430077D24 gene, mRNA (cDNA clone IMAGE:3596090)	9430077D24Rik	---	---	---	---	9 F1	77305
112078_at	9	0.2	61	1.2	5	0.116279	43	0.934783	AI553593	triggering receptor expressed on myeloid cells-like 1	Treml1	negative regulation of signal transduction	receptor activity /// protein binding /// receptor activity	cell surface /// integral to membrane	---	17 C	71326
112043_at	91.4	1.75769	78	1.59184	68.5	1.59302	32.2	0.7	AI509735	oral cancer overexpressed 1	Oraov1	---	---	---	---	7 F5	72284
112039_at	156	3	172.9	3.52857	17.7	0.411628	51.4	1.11739	AA178128	---	---	---	---	---	---	---	---
112021_at	67.1	1.29038	68.5	1.39796	36.7	0.853488	23.4	0.508696	AI649343	RIKEN cDNA 4631426J05 gene	4631426J05Rik	hexose biosynthesis	sulfotransferase activity /// transferase activity /// 3'-phosphoadenosine 5'-phosphosulfate binding /// N-acetylgalactosamine 4-sulfate 6-O-sulfotransferase activity /// sulfotransferase activity	integral to membrane	---	7 F4	77590
112002_at	11.1	0.213462	21.3	0.434694	6.9	0.160465	6.9	0.15	AI641819	cAMP responsive element binding protein 3-like 3	Creb3l3	regulation of transcription, DNA-dependent	DNA binding	nucleus	G1_to_S_cell_cycle_Reactome	10 C1|10 43.0 cM	208677
111947_at	13.4	0.257692	17.6	0.359184	11.8	0.274419	26.8	0.582609	AA789365	nudix (nucleoside diphosphate linked moiety X)-type motif 7	Nudt7	coenzyme A catabolism /// acetyl-CoA catabolism	magnesium ion binding /// acetyl-CoA hydrolase activity /// hydrolase activity /// manganese ion binding /// metal ion binding	peroxisome /// peroxisome	---	8 E1	67528
111860_at	22.3	0.428846	11.1	0.226531	-3.9	0.1	27	0.586957	AW125247	cDNA sequence BC021381	BC021381	---	---	---	---	13 B1	212483
111841_at	355	6.82692	333.8	6.81224	89	2.06977	109.5	2.38043	AI527656	RIKEN cDNA 1200002N14 gene	1200002N14Rik	---	nucleic acid binding	---	---	10 C1	71712
111818_at	5.1	0.1	-0.6	0.1	25.9	0.602326	20.6	0.447826	AI119921	peroxisomal membrane protein 4	Pxmp4	---	---	peroxisome /// integral to membrane	---	2 H2	59038
111787_at	18.6	0.357692	7.3	0.14898	19.3	0.448837	28.9	0.628261	AW106738	ring finger protein 25	Rnf25	ubiquitin cycle /// protein ubiquitination /// ubiquitin cycle	ubiquitin-protein ligase activity /// zinc ion binding /// ligase activity /// metal ion binding	ubiquitin ligase complex	---	1 C4	57751
111748_at	23.2	0.446154	22.4	0.457143	9.6	0.223256	-1.2	0.1	AI876257	crystallin, beta A2	Cryba2	sensory organ development	structural constituent of eye lens /// protein homodimerization activity /// structural constituent of eye lens	cytoplasm	---	1 C4|1 40.8 cM	12958
111719_at	25.3	0.486538	8.8	0.179592	12.8	0.297674	5.9	0.128261	AA396008	---	---	---	---	---	---	---	---
111668_at	26.2	0.503846	34.7	0.708163	29.6	0.688372	8.5	0.184783	AA510421	gene model 1664, (NCBI)	Gm1664	---	---	---	---	4 D2.2	381548
111647_at	69	1.32692	81.3	1.65918	-0.6	0.1	1.5	0.1	AI156274	Transcribed locus	---	---	---	---	---	---	---
111613_at	25.4	0.488462	31.4	0.640816	89.9	2.0907	179.9	3.91087	AW228205	cardiomyopathy associated 3	Cmya3	---	metal ion binding	---	---	2 C1.3	241431
111575_at	23.5	0.451923	29.6	0.604082	3.9	0.1	16.5	0.358696	AI593434	Rho GTPase activating protein 25	Arhgap25	---	GTPase activator activity	---	---	6 D1	232201
111525_at	-0.6	0.1	-18.6	0.1	28.2	0.655814	35.5	0.771739	AA289880	protein kinase C and casein kinase substrate in neurons 3	Pacsin3	endocytosis /// negative regulation of endocytosis	protein binding /// cytoskeletal protein binding /// kinase activity	cytoplasm /// Golgi trans face	---	2 E1	80708
111510_at	53.3	1.025	78	1.59184	14.6	0.339535	58.1	1.26304	AA274220	TBC1 domain family, member 10c	Tbc1d10c	protein targeting	---	---	---	19 A	108995
111431_at	18.7	0.359615	15.3	0.312245	30.2	0.702326	56.5	1.22826	AI836555	RIKEN cDNA 9530058B02 gene	9530058B02Rik	---	---	---	---	17 B1	68241
111412_at	124.1	2.38654	113.8	2.32245	30.3	0.704651	93.9	2.0413	AW123189	cDNA sequence BC067047	BC067047	intracellular signaling cascade	guanyl-nucleotide exchange factor activity /// protein binding	---	---	2 H3	277360
111398_at	32.5	0.625	19.4	0.395918	16.1	0.374419	35.8	0.778261	AI605905	lymphoid enhancer binding factor 1	Lef1	somitogenesis /// transcription /// regulation of transcription, DNA-dependent /// regulation of transcription from RNA polymerase II promoter /// Wnt receptor signaling pathway /// odontogenesis (sensu Vertebrata) /// positive regulation of transcription from RNA polymerase II promoter /// cell development	DNA binding /// transcription factor activity /// RNA polymerase II transcription factor activity, enhancer binding /// protein binding /// DNA binding	nucleus /// transcription factor complex /// cytoplasm /// nucleus	TGF_Beta_Signaling_Pathway	3 G3|3 61.6 cM	16842
111309_at	16.8	0.323077	28.3	0.577551	6.6	0.153488	7.9	0.171739	AI181332	---	---	---	---	---	---	---	---
111246_at	69.3	1.33269	52	1.06122	27.6	0.64186	12.2	0.265217	AW124999	ATP-binding cassette, sub-family G (WHITE), member 1	Abcg1	transport /// lipid transport /// cholesterol transport	nucleotide binding /// ATP binding /// permease activity /// ATPase activity /// ATPase activity, coupled to transmembrane movement of substances /// nucleoside-triphosphatase activity	extracellular space /// membrane /// integral to membrane /// integral to membrane	---	17 A2-B	11307
111235_at	95.4	1.83462	-14.7	0.1	-27	0.1	5.3	0.115217	AI646282	protein kinase N3	Pkn3	protein amino acid phosphorylation /// signal transduction	kinase activity /// nucleotide binding /// protein kinase activity /// protein serine/threonine kinase activity /// ATP binding /// transferase activity	intracellular /// nucleus	---	2 B	263803
111228_at	68.7	1.32115	21	0.428571	74.2	1.72558	134.7	2.92826	AW122874	PTEN induced putative kinase 1	Pink1	protein amino acid phosphorylation /// response to stress /// protein amino acid phosphorylation /// protein kinase cascade /// protein amino acid phosphorylation	nucleotide binding /// magnesium ion binding /// protein kinase activity /// protein serine/threonine kinase activity /// protein-tyrosine kinase activity /// ATP binding /// kinase activity /// kinase activity /// transferase activity /// metal ion binding /// magnesium ion binding /// protein serine/threonine kinase activity /// ATP binding /// protein kinase activity /// kinase activity	mitochondrion /// mitochondrion	---	4 D3	68943
111218_at	36.4	0.7	29.2	0.595918	-4.6	0.1	14.1	0.306522	AA606637	RIKEN cDNA C730049O14 gene	C730049O14Rik	---	---	---	---	---	320117
111189_at	37.6	0.723077	17.9	0.365306	14.7	0.34186	8.4	0.182609	AW123054	RIKEN cDNA 5730445M16 gene	5730445M16Rik	DNA replication /// cell cycle /// mitosis /// cell division	nucleic acid binding /// DNA binding /// DNA-directed DNA polymerase activity /// transferase activity /// nucleotidyltransferase activity	nucleus	---	8 C3	214627
111111_at	20.1	0.386538	15.7	0.320408	16.9	0.393023	7.3	0.158696	AI122074	Mannosidase, alpha, class 1C, member 1, mRNA (cDNA clone IMAGE:5373083)	Man1c1	mannose metabolism /// proteoglycan biosynthesis /// protein amino acid N-linked glycosylation	mannosyl-oligosaccharide 1,2-alpha-mannosidase activity /// calcium ion binding /// mannosyl-oligosaccharide 1,2-alpha-mannosidase activity /// calcium ion binding	Golgi apparatus /// membrane	---	4 D3	230815
111102_at	1.6	0.1	3.7	0.1	9	0.209302	24.3	0.528261	AI021230	Partial cDNA for skeletal muscle genes	---	---	---	---	---	---	---
111044_f_at	7.4	0.142308	18.3	0.373469	12.8	0.297674	5	0.108696	AA175250	tripartite motif protein 34 /// similar to tripartite motif protein TRIM34 alpha	Trim34 /// LOC434218	protein ubiquitination	ubiquitin-protein ligase activity /// zinc ion binding /// metal ion binding /// zinc ion binding	ubiquitin ligase complex /// intracellular /// intracellular	---	7 F1 /// 7 E3	434218 /// 94094
111006_at	20.4	0.392308	17.3	0.353061	-1.9	0.1	12.8	0.278261	AI131739	phospholipase C, beta 1	Plcb1	lipid metabolism /// signal transduction /// intracellular signaling cascade /// lipid catabolism /// lipid metabolism /// signal transduction /// intracellular signaling cascade /// lipid catabolism	phosphoinositide phospholipase C activity /// phospholipase C activity /// signal transducer activity /// calcium ion binding /// hydrolase activity /// phosphoinositide phospholipase C activity /// phospholipase C activity /// signal transducer activity	---	---	2 F3|2 76.7 cM	18795
110857_at	52.5	1.00962	68.8	1.40408	8.6	0.2	23.8	0.517391	AW123950	Rab6 interacting protein 2	Rab6ip2	transport /// protein transport /// retrograde transport, endosome to Golgi	protein binding /// Rab GTPase binding	cytoplasm	---	6 F1	111173
110851_r_at	43.7	0.840385	52.6	1.07347	10.8	0.251163	52.7	1.14565	AI853886	solute carrier family 14 (urea transporter), member 1	Slc14a1	transport /// water transport /// urea transport /// urea transport	water transporter activity /// copper ion binding /// urea transporter activity /// urea transporter activity	integral to membrane /// integral to membrane	---	18 E3	108052
110764_r_at	20	0.384615	1.8	0.1	9.8	0.227907	31.1	0.676087	AI850962	similar to 60S ribosomal protein L35	LOC383081	---	---	---	---	15 E1	383081
110760_at	29.7	0.571154	20.3	0.414286	7.5	0.174419	18	0.391304	AI047555	zinc finger protein 198	Zfp198	transcription /// regulation of transcription, DNA-dependent	protein binding /// zinc ion binding /// metal ion binding	nucleus	---	14 C2	76007
110706_at	20.9	0.401923	44.3	0.904082	27	0.627907	8.7	0.18913	AI596020	stefin A3	Stfa3	---	endopeptidase inhibitor activity /// cysteine protease inhibitor activity	intracellular	---	16 B3|16 22.85 cM	20863
110642_at	9.2	0.176923	-5.1	0.1	5	0.116279	30.8	0.669565	AA656401	heterochromatin protein 1, binding protein 3	Hp1bp3	nucleosome assembly /// nucleosome assembly	DNA binding /// DNA binding	nucleosome /// nucleus /// chromosome /// nucleosome /// nucleus	---	4 D3	15441
110533_at	12.1	0.232692	11.6	0.236735	10	0.232558	2	0.1	AA511077	Transcribed locus	---	---	---	---	---	---	---
110515_at	67.1	1.29038	29.8	0.608163	11.4	0.265116	17	0.369565	AW123207	solute carrier family 29 (nucleoside transporters), member 3	Slc29a3	transport /// transport	nucleoside transporter activity /// nucleoside transporter activity	membrane /// integral to membrane /// membrane	---	10 B4	71279
110467_at	19.5	0.375	14.4	0.293878	4.3	0.1	9.1	0.197826	AI120654	hypothetical protein LOC545002 /// hypothetical protein LOC545009 /// RIKEN cDNA 2610042L04 gene /// hypothetical protein LOC545018	LOC545002 /// LOC545009 /// 2610042L04Rik /// LOC545018	---	---	---	---	14 A1	545002 /// 545009 /// 545015 /// 545018
110451_at	70.6	1.35769	134.4	2.74286	9.8	0.227907	54.4	1.18261	AI646968	ecotropic viral integration site 2b	Evi2b	---	---	integral to membrane	---	11 B5	216984
110381_at	102.7	1.975	188.8	3.85306	16.2	0.376744	66.8	1.45217	AI120030	src-like adaptor	Sla	intracellular signaling cascade /// intracellular signaling cascade	---	---	---	15 D2|15 37.5 cM	20491
110314_at	117.6	2.26154	97.5	1.9898	27	0.627907	51.1	1.11087	AA939505	stromal cell-derived factor 2-like 1	Sdf2l1	---	---	extracellular space /// endoplasmic reticulum /// membrane /// endoplasmic reticulum	---	16 A2	64136
110312_at	7	0.134615	26.1	0.532653	-11	0.1	48.9	1.06304	AA103975	intercellular adhesion molecule 4, Landsteiner-Wiener blood group	Icam4	cell adhesion /// cell-cell adhesion /// cell-cell adhesion	protein binding	extracellular space /// membrane /// integral to membrane /// membrane /// integral to membrane	---	9 A3|9 8.0 cM	78369
110292_at	23.4	0.45	6	0.122449	28.8	0.669767	39.8	0.865217	AI839742	solute carrier family 38, member 3	Slc38a3	transport /// ion transport /// sodium ion transport /// amino acid transport /// L-glutamine transport /// L-histidine transport /// amino acid transport	amino acid-polyamine transporter activity /// L-histidine transporter activity /// amino acid transporter activity /// L-glutamine transporter activity /// symporter activity /// antiporter activity /// sodium ion binding	integral to plasma membrane /// membrane /// integral to membrane /// integral to membrane	---	9 F1|9 63.0 cM	76257
110229_at	38.2	0.734615	27.1	0.553061	8.3	0.193023	12.7	0.276087	AA959125	leupaxin	Lpxn	protein complex assembly /// cell adhesion /// signal transduction	zinc ion binding /// metal ion binding	cytoplasm	---	19 A	107321
110228_at	306.3	5.89038	166.8	3.40408	52.8	1.22791	67.5	1.46739	AI197339	platelet-derived growth factor receptor-like	Pdgfrl	---	receptor activity	---	---	8 A4	68797
110204_at	20.6	0.396154	16.3	0.332653	2.5	0.1	5.6	0.121739	AW123924	RIKEN cDNA C030002B11 gene	C030002B11Rik	---	---	---	---	---	78540
110187_at	99.7	1.91731	102.7	2.09592	18.6	0.432558	46.6	1.01304	AA624041	NCK associated protein 1 like	Nckap1l	---	---	---	---	15 F3	105855
110177_at	20.3	0.390385	4.7	0.1	20.5	0.476744	32.4	0.704348	AW125184	potassium channel, subfamily K, member 5	Kcnk5	transport /// ion transport /// potassium ion transport	ion channel activity /// potassium channel activity	integral to plasma membrane /// membrane /// integral to membrane /// membrane	---	---	16529
110105_at	14.1	0.271154	14.8	0.302041	2.5	0.1	2.2	0.1	AW125249	synaptotagmin XI	Syt11	transport	transporter activity /// calcium ion binding /// metal ion binding	integral to plasma membrane /// synaptic vesicle /// membrane /// integral to membrane /// synapse /// integral to membrane	---	3 F1	229521
110067_at	8.5	0.163462	9.1	0.185714	18.5	0.430233	26.5	0.576087	AW061094	abhydrolase domain containing 1	Abhd1	---	hydrolase activity /// catalytic activity	---	---	5 B1	57742
110062_at	24	0.461538	9.4	0.191837	5.6	0.130233	11.6	0.252174	AI593202	development and differentiation enhancing factor-like 1	Ddefl1	regulation of GTPase activity	DNA binding	---	---	4 D3	230837
110040_at	-9	0.1	80	1.6	45	1.1	42	0.913043	AI325534	chromodomain helicase DNA binding protein 4	Chd4	chromatin assembly or disassembly /// transcription /// regulation of transcription, DNA-dependent /// chromatin modification /// chromatin assembly or disassembly /// regulation of transcription, DNA-dependent	nucleotide binding /// nucleic acid binding /// DNA binding /// chromatin binding /// transcription factor activity /// helicase activity /// protein binding /// ATP binding /// ATP-dependent helicase activity /// zinc ion binding /// hydrolase activity /// metal ion binding /// nucleic acid binding /// DNA binding /// chromatin binding /// helicase activity /// ATP binding /// ATP-dependent heli…	chromatin /// intracellular /// nucleus /// chromatin /// nucleus	---	6 F3|6 58.4 cM	107932
109970_at	33.1	0.636538	21.2	0.432653	9.1	0.211628	12.1	0.263043	AI843938	RIKEN cDNA A730041O15 gene	A730041O15Rik	---	---	integral to membrane	---	5 G2	269717
109968_at	11.1	0.213462	8.1	0.165306	25.8	0.6	48.9	1.06304	AA771415	RIKEN cDNA 2310042D19 gene	2310042D19Rik	---	---	---	---	4 E2	74183
109934_at	36.3	0.698077	6.2	0.126531	42	0.976744	31.5	0.684783	AI891742	---	---	---	---	---	---	---	---
109927_at	17.2	0.330769	1.2	0.1	32.6	0.75814	66.6	1.44783	AI851951	calsyntenin 3	Clstn3	cell adhesion /// homophilic cell adhesion	calcium ion binding /// protein binding	membrane /// integral to membrane /// postsynaptic membrane /// integral to membrane	---	6 F2	232370
109922_at	257.5	4.95192	243.2	4.96327	64.5	1.5	125.9	2.73696	AW122872	arrestin, beta 2	Arrb2	signal transduction /// sensory perception /// regulation of G-protein coupled receptor protein signaling pathway	---	intracellular /// nucleus	Calcium_regulation_in_cardiac_cells /// Smooth_muscle_contraction	11 B3|11 45.0 cM	216869
109791_at	44.1	0.848077	32.2	0.657143	7.7	0.17907	12.7	0.276087	AI605156	RIKEN cDNA 1200009F10 gene, transcript variant 2, mRNA (cDNA clone MGC:41401 IMAGE:1447362)	1700023M03Rik	---	---	---	---	10 C2	69435
109689_at	156.3	3.00577	90	1.83673	40.7	0.946512	65	1.41304	AI115717	angiotensin receptor-like 1	Agtrl1	signal transduction /// G-protein coupled receptor protein signaling pathway	rhodopsin-like receptor activity /// signal transducer activity /// receptor activity /// G-protein coupled receptor activity	integral to membrane /// integral to membrane	GPCRDB_Class_A_Rhodopsin-like	2 E1	23796
109657_at	21.2	0.407692	6.4	0.130612	6	0.139535	34.7	0.754348	AI503646	myotubularin related protein 3	Mtmr3	protein amino acid dephosphorylation /// phospholipid dephosphorylation	inositol or phosphatidylinositol phosphatase activity /// phosphoprotein phosphatase activity /// protein tyrosine phosphatase activity /// zinc ion binding /// hydrolase activity /// zinc ion binding	---	---	11 A1	74302
109553_at	148.2	2.85	111.7	2.27959	36.5	0.848837	34.5	0.75	AI645484	procollagen, type XIV, alpha 1	Col14a1	phosphate transport /// cell adhesion	structural molecule activity /// protein binding /// extracellular matrix structural constituent conferring tensile strength	extracellular matrix (sensu Metazoa) /// collagen /// cytoplasm	---	15 D	12818
109545_at	27.4	0.526923	22.1	0.45102	5.8	0.134884	19.2	0.417391	AW123771	expressed sequence AI314180	AI314180	---	binding	nucleus /// endoplasmic reticulum /// Golgi stack /// cytosol /// protein complex	---	4 B3	230249
109528_at	35.7	0.686538	33.6	0.685714	9.9	0.230233	8.7	0.18913	AW061158	Acid phosphatase 2, lysosomal, mRNA (cDNA clone MGC:31030 IMAGE:5136781)	Acp2	pyrimidine dimer repair	acid phosphatase activity /// hydrolase activity	lysosome	gamma-Hexachlorocyclohexane degradation /// Riboflavin metabolism /// Two-component system - General	---	11432
109520_at	38.8	0.746154	14.8	0.302041	8	0.186047	21.4	0.465217	AI849352	jumonji domain containing 3	Jmjd3	---	binding	---	---	11 B3	216850
109507_at	19.6	0.376923	14.7	0.3	13.6	0.316279	2.6	0.1	AI642734	Signal-induced proliferation-associated 1 like 2, mRNA (cDNA clone IMAGE:30360538)	Sipa1l2	---	GTPase activator activity /// protein binding	---	---	8 E2	244668
109475_at	1.5	0.1	16.9	0.344898	5.8	0.134884	1.2	0.1	AA250296	discs, large homolog 2 (Drosophila)	Dlgh2	synaptic transmission /// sensory perception of pain	protein binding /// protein binding	membrane /// postsynaptic membrane	---	7 D3|7 47.6 cM	23859
109473_at	21.3	0.409615	10.6	0.216327	1.9	0.1	13.3	0.28913	AA867015	methylmalonic aciduria (cobalamin deficiency) type B homolog (human)	Mmab	---	cob(I)yrinic acid a,c-diamide adenosyltransferase activity /// transferase activity	mitochondrion	---	5 F	77697
109469_at	20.4	0.392308	38.4	0.783673	8.1	0.188372	7.9	0.171739	AI645624	CD274 antigen	Cd274	---	receptor activity	extracellular space /// integral to membrane /// integral to membrane	---	19 C2	60533
109450_at	10.2	0.196154	5.9	0.120408	8.7	0.202326	0.4	0.1	AI627090	RIKEN cDNA E230016M11 gene	E230016M11Rik	---	---	---	---	---	320172
109424_at	60.6	1.16538	50.1	1.02245	25.8	0.6	18.3	0.397826	AI196754	acyl-Coenzyme A dehydrogenase family, member 10	Acad10	electron transport /// protein amino acid phosphorylation /// proteolysis /// electron transport /// metabolism	acyl-CoA dehydrogenase activity /// cysteine-type endopeptidase activity /// protein-tyrosine kinase activity /// ATP binding /// oxidoreductase activity /// catalytic activity /// acyl-CoA dehydrogenase activity /// hydrolase activity	mitochondrion	---	5 F	71985
109415_at	6	0.115385	15.3	0.312245	35.6	0.827907	43.7	0.95	AI646948	hook homolog 1 (Drosophila)	Hook1	microtubule cytoskeleton organization and biogenesis /// development /// spermatogenesis /// spermatid development /// cell differentiation	actin binding /// protein binding /// microtubule binding /// microtubule binding /// microtubule binding	cytoplasm /// cytoskeleton /// microtubule /// microtubule	---	4 C5|4 45.5 cM	77963
109411_at	35	0.673077	9	0.183673	37.8	0.87907	47.9	1.0413	AA656082	optic atrophy 1 homolog (human)	Opa1	mitochondrial fission /// inner mitochondrial membrane organization and biogenesis /// visual perception /// mitochondrial fusion /// axon transport of mitochondrion /// positive regulation of anti-apoptosis /// mitochondrion organization and biogenesis /// mitochondrion organization and biogenesis	nucleotide binding /// motor activity /// GTPase activity /// GTP binding /// magnesium ion binding /// GTP binding /// GTPase activity /// GTPase activity	mitochondrion /// mitochondrial outer membrane /// mitochondrial crista /// mitochondrial inner membrane /// mitochondrial intermembrane space /// dendrite /// mitochondrion /// mitochondrial intermembrane space /// dendrite	---	16 B2|16 21.5 cM	74143
109385_at	26.3	0.505769	64.3	1.31224	-4.7	0.1	131.3	2.85435	AI315194	radical S-adenosyl methionine domain containing 2	Rsad2	---	catalytic activity /// catalytic activity /// iron ion binding	extracellular space	---	12 A3	58185
109383_at	61.5	1.18269	165.9	3.38571	7.3	0.169767	250.1	5.43696	AA184882	erythroblast membrane-associated protein	Ermap	---	---	plasma membrane /// integral to membrane	---	4 D2.1|4 57.0 cM	27028
109168_at	11.6	0.223077	4.4	0.1	16.2	0.376744	24.3	0.528261	AA763065	RIKEN cDNA 1810054G18 gene	1810054G18Rik	---	---	---	---	7 A3	75660
109150_at	40.6	0.780769	33.3	0.679592	-2.6	0.1	43.9	0.954348	AI644349	expressed sequence AA960436	AA960436	---	---	---	---	8 D1	101985
109145_at	84.4	1.62308	66.6	1.35918	22.3	0.518605	52.7	1.14565	AW049552	cDNA sequence BC027342	BC027342	lipid metabolism /// protein biosynthesis	structural constituent of ribosome	intracellular /// ribosome	GPCRDB_Class_A_Rhodopsin-like /// Ribosomal_Proteins /// RNA_transcription_Reactome	2 A3	241274
109123_at	252.6	4.85769	233.9	4.77347	62.1	1.44419	128.1	2.78478	AI839366	tweety homolog 3 (Drosophila)	Ttyh3	---	chloride channel activity	integral to membrane	---	5 G2	78339
109118_at	101.6	1.95385	85.5	1.7449	0.2	0.1	75.8	1.64783	AW045960	carbohydrate sulfotransferase 12	Chst12	carbohydrate metabolism /// chondroitin sulfate biosynthesis /// dermatan sulfate biosynthesis	transferase activity /// chondroitin 4-sulfotransferase activity /// chondroitin 4-sulfotransferase activity /// 3'-phosphoadenosine 5'-phosphosulfate binding	Golgi stack /// integral to membrane /// integral to Golgi membrane /// integral to membrane	---	5 G2	59031
109081_at	188.8	3.63077	204.9	4.18163	48.6	1.13023	106.7	2.31957	AI119897	RIKEN cDNA 0610039P13 gene	0610039P13Rik	transport /// ion transport /// cation transport	ion channel activity /// cation channel activity	integral to membrane /// membrane	---	5 F	74096
109070_i_at	33	0.634615	23.6	0.481633	8.1	0.188372	23.3	0.506522	AI449762	expressed sequence C87436	C87436	---	peptidase activity	---	---	6 D1	232196
109040_at	16.3	0.313462	6.3	0.128571	1.7	0.1	7.1	0.154348	AW213256	cDNA sequence BC035537	BC035537	---	sugar binding	---	---	8 B1.1	212326
109012_at	29.1	0.559615	27.6	0.563265	1.9	0.1	2.3	0.1	AA000177	NIMA (never in mitosis gene a)-related expressed kinase 6	Nek6	protein amino acid phosphorylation /// protein amino acid phosphorylation	nucleotide binding /// magnesium ion binding /// protein kinase activity /// protein serine/threonine kinase activity /// protein-tyrosine kinase activity /// ATP binding /// kinase activity /// transferase activity /// metal ion binding /// protein kinas	---	---	2 B|2 28.0 cM	59126
108983_at	18	0.346154	8.6	0.17551	-2.4	0.1	6.1	0.132609	AI429655	procollagen, type XXIII, alpha 1	Col23a1	phosphate transport	---	cytoplasm	---	11 B1.3	237759
108937_at	14.7	0.282692	5.3	0.108163	26.1	0.606977	-10.7	0.1	AW123147	neuron navigator 3	Nav3	---	nucleotide binding /// ATP binding /// nucleoside-triphosphatase activity	nucleus /// nuclear membrane	---	10 D1	260315
108874_at	25.7	0.494231	64.2	1.3102	27.4	0.637209	14	0.304348	AW125098	ELAV (embryonic lethal, abnormal vision, Drosophila)-like 3 (Hu antigen C) (Elavl3), mRNA	Elavl3	development /// nervous system development /// cell differentiation	nucleotide binding /// nucleic acid binding /// RNA binding	---	mRNA_processing_binding_Reactome	---	15571
108827_f_at	41	0.788462	63.2	1.2898	10.5	0.244186	18.3	0.397826	AI844298	Dmx-like 2	Dmxl2	synaptic vesicle exocytosis /// calcium ion-dependent exocytosis	Rab GTPase binding	cytoskeleton /// synaptic vesicle	---	9 C	235380
108826_i_at	31.4	0.603846	47	0.959184	8.5	0.197674	16.3	0.354348	AI844298	Dmx-like 2	Dmxl2	synaptic vesicle exocytosis /// calcium ion-dependent exocytosis	Rab GTPase binding	cytoskeleton /// synaptic vesicle	---	9 C	235380
108754_at	8.2	0.157692	-6	0.1	44.9	1.04419	13.2	0.286957	AW124105	UDP-N-acetyl-alpha-D-galactosamine:polypeptide N-acetylgalactosaminyltransferase-like 4	Galntl4	---	polypeptide N-acetylgalactosaminyltransferase activity /// calcium ion binding /// sugar binding /// transferase activity /// transferase activity, transferring glycosyl groups /// manganese ion binding	Golgi stack /// integral to membrane	---	7 E3	233733
108742_at	13.7	0.263462	26.6	0.542857	59.7	1.38837	65.2	1.41739	AA619412	protein phosphatase 1, regulatory (inhibitor) subunit 14c	Ppp1r14c	signal transduction	protein phosphatase inhibitor activity /// type 1 serine/threonine specific protein phosphatase inhibitor activity	membrane fraction /// membrane	---	10 A1	76142
108721_at	61.3	1.17885	75.6	1.54286	60	1.39535	23.5	0.51087	AI662618	torsin family 3, member A	Tor3a	aromatic amino acid family biosynthesis /// aromatic amino acid family biosynthesis /// chaperone cofactor dependent protein folding	3-dehydroquinate dehydratase activity /// 3-dehydroquinate dehydratase activity /// ATP binding	endoplasmic reticulum	---	1 G3	30935
108717_at	23.7	0.455769	14.4	0.293878	23	0.534884	41.6	0.904348	AI853377	RGM domain family, member A	Rgma	neural tube closure	---	cell surface /// membrane	---	7 C	244058
108711_at	26.9	0.517308	-8.9	0.1	-2.2	0.1	9.4	0.204348	AW060437	---	---	---	---	---	---	---	---
108570_at	11	0.211538	2	0.1	12.5	0.290698	48.7	1.0587	AI843102	ATP-binding cassette, sub-family B (MDR/TAP), member 6	Abcb6	transport /// transport	nucleotide binding /// ATP binding /// ATP binding /// nucleotide binding /// ATPase activity /// nucleoside-triphosphatase activity /// ATPase activity, coupled to transmembrane movement of substances	mitochondrion /// mitochondrial membrane /// membrane /// integral to membrane /// inner membrane /// integral to membrane	---	1 C3	74104
108533_at	4.4	0.1	7.7	0.157143	22.2	0.516279	27	0.586957	AI839758	protein phosphatase 1, regulatory (inhibitor) subunit 1B	Ppp1r1b	transcription /// signal transduction /// negative regulation of female receptivity /// negative regulation of female receptivity	protein phosphatase inhibitor activity /// type 1 serine/threonine specific protein phosphatase inhibitor activity /// protein phosphatase type 1 regulator activity /// protein phosphatase inhibitor activity	cytoplasm	/// Calcium signaling pathway	11 D	19049
108499_at	-4.7	0.1	24.2	0.493878	58.9	1.36977	65.5	1.42391	AI843385	RIKEN cDNA 2010305A19 gene	2010305A19Rik	---	binding	---	---	4 C7	69893
108464_at	5.2	0.1	17	0.346939	10	0.232558	4.7	0.102174	AW125606	excision repaiross-complementing rodent repair deficiency, complementation group 8	Ercc8	transcription-coupled nucleotide-excision repair /// transcription /// regulation of transcription, DNA-dependent	---	nucleotide-excision repair complex /// nucleus /// nuclear matrix /// nucleus	---	---	71991
108383_at	158.5	3.04808	110.4	2.25306	39.8	0.925581	76.6	1.66522	AA066623	bicaudal C homolog 1 (Drosophila)	Bicc1	---	nucleic acid binding /// RNA binding /// nucleic acid binding	---	mRNA_processing_binding_Reactome	10 B5.3|10 38.6 cM	83675
108381_at	28.8	0.553846	10.2	0.208163	4	0.1	38.6	0.83913	AA981618	RIKEN cDNA 2410004N11 gene	2410004N11Rik	potassium ion transport /// potassium ion transport	ion channel activity /// voltage-gated potassium channel activity /// protein binding /// voltage-gated potassium channel activity /// protein binding	voltage-gated potassium channel complex /// membrane /// voltage-gated potassium channel complex /// membrane	---	17 A3.3|17 17.0 cM	66989
108355_at	-9.9	0.1	15.2	0.310204	41.2	0.95814	13.9	0.302174	AW227114	centaurin, gamma 3	Centg3	regulation of transcription, DNA-dependent /// small GTPase mediated signal transduction /// regulation of GTPase activity	DNA binding /// transcription factor activity /// GTP binding	nucleus	---	5 A3	213990
108350_at	58.2	1.11923	65.7	1.34082	11.9	0.276744	33.4	0.726087	AI155118	phosphoinositide-3-kinase adaptor protein 1	Pik3ap1	---	transmembrane receptor protein tyrosine kinase signaling protein activity /// protein binding /// kinase activity	nucleus /// cytoplasm /// plasma membrane	---	19 D1	83490
108348_at	17.8	0.342308	3.1	0.1	10.7	0.248837	-7.9	0.1	AW125376	nitric oxide synthase 1 (neuronal) adaptor protein	Nos1ap	---	---	---	---	1 H2	70729
108315_at	16	0.307692	8.8	0.179592	1.9	0.1	2.1	0.1	AI596398	Zinc finger protein 451, mRNA (cDNA clone IMAGE:4972947)	Zfp451	transcription /// regulation of transcription, DNA-dependent	nucleic acid binding /// DNA binding /// zinc ion binding /// metal ion binding	nucleus	---	1 B	98403
108314_at	27.1	0.521154	28.8	0.587755	34.4	0.8	9.8	0.213043	AA422771	transcription termination factor, RNA polymerase II	Ttf2	nuclear mRNA splicing, via spliceosome /// transcription /// transcription termination /// regulation of transcription, DNA-dependent /// mRNA processing	nucleotide binding /// nucleic acid binding /// DNA binding /// helicase activity /// ATP binding /// ATP-dependent helicase activity /// zinc ion binding /// hydrolase activity	nucleus /// spliceosome complex	---	3 F2.2	74044
108255_at	5.4	0.103846	1.4	0.1	23.8	0.553488	25.5	0.554348	AA144705	dual specificity phosphatase 13	Dusp13	protein amino acid dephosphorylation	phosphoprotein phosphatase activity /// protein tyrosine phosphatase activity /// protein tyrosine/serine/threonine phosphatase activity /// hydrolase activity /// protein tyrosine/serine/threonine phosphatase activity	integral to membrane	/// Calcium signaling pathway	14 B	27389
108242_at	-10.6	0.1	10.3	0.210204	8.5	0.197674	1.8	0.1	AA675578	denticleless homolog (Drosophila)	Dtl	---	---	---	---	1 H6	76843
108099_at	7.1	0.136538	15.6	0.318367	-13.4	0.1	1.4	0.1	AA822682	phosphatidylinositol glycan, class T	Pigt	---	---	endoplasmic reticulum /// integral to membrane /// GPI-anchor transamidase complex	---	2 H3	78928
108053_at	11.1	0.213462	14.9	0.304082	5.4	0.125581	3.7	0.1	AI846434	opioid growth factor receptor-like 1	Ogfrl1	---	receptor activity	membrane	---	1 A5	70155
108045_at	62.8	1.20769	37.8	0.771429	11.7	0.272093	40.7	0.884783	AA798520	leprecan 1	Lepre1	cell growth /// protein metabolism	binding /// oxidoreductase activity, acting on paired donors, with incorporation or reduction of molecular oxygen, 2-oxoglutarate as one donor, and incorporation of one atom each of oxygen into both donors /// iron ion binding /// oxidoreductase activity	nucleus /// cytoplasm /// plasma membrane /// endoplasmic reticulum	---	4 D1	56401
107971_at	33.6	0.646154	34.4	0.702041	30.8	0.716279	12.4	0.269565	AA000777	RIKEN cDNA 2310022B05 gene	2310022B05Rik	---	---	---	---	8 E2	69551
107959_at	513.8	9.88077	609.8	12.4449	228.3	5.3093	142.5	3.09783	AA980253	Transcribed locus	---	---	---	---	---	---	---
107935_at	168.7	3.24423	88.3	1.80204	40.2	0.934884	48.3	1.05	AI450518	sushi-repeat-containing protein, X-linked 2	Srpx2	electron transport	---	---	---	X E3	68792
107926_at	53.1	1.02115	24.1	0.491837	11.3	0.262791	37.9	0.823913	AW123102	---	---	---	---	---	---	---	---
107806_at	25	0.480769	16.9	0.344898	5	0.116279	16.3	0.354348	W83048	ATPase type 13A2	Atp13a2	metabolism /// proton transport /// cation transport /// metabolism /// proton transport	nucleotide binding /// magnesium ion binding /// catalytic activity /// ATP binding /// hydrolase activity /// hydrolase activity, acting on acid anhydrides, catalyzing transmembrane movement of substances /// ATPase activity /// metal ion binding /// cat	integral to membrane /// membrane /// integral to membrane	---	4 D3	74772
107677_at	17.2	0.330769	7.6	0.155102	3	0.1	11.6	0.252174	AU023434	In vitro fertilized eggs cDNA, RIKEN full-length enriched library, clone:7420418H13 product:hypothetical protein, full insert sequence	---	---	---	---	---	---	---
107590_at	9.4	0.180769	22.5	0.459184	22.2	0.516279	1	0.1	AA710281	hepatic nuclear factor 4, alpha	Hnf4a	transcription /// regulation of transcription, DNA-dependent /// positive regulation of transcription from RNA polymerase II promoter	DNA binding /// transcription factor activity /// steroid hormone receptor activity /// receptor activity /// ligand-dependent nuclear receptor activity /// steroid binding /// metal ion binding /// DNA binding /// zinc ion binding	nucleus /// transcription factor complex /// nucleus	Nuclear_Receptors	2 H2-H3|2 94.0 cM	15378
107575_at	141.8	2.72692	83.6	1.70612	35.7	0.830233	38.6	0.83913	AA980835	RIKEN cDNA 2310075M15 gene	2310075M15Rik	---	peroxidase activity	---	---	12 A2	69675
107532_at	-14.5	0.1	-16.9	0.1	26.8	0.623256	7.6	0.165217	AI790909	caseinolytic peptidase X (E.coli)	Clpx	protein folding /// transport /// protein transport	nucleotide binding /// protein binding /// ATP binding /// peptidase activity /// ATPase activity /// nucleoside-triphosphatase activity /// metal ion binding /// unfolded protein binding /// zinc ion binding	mitochondrion /// mitochondrial inner membrane /// mitochondrion	---	9 C|9 36.5 cM	270166
107525_at	33.4	0.642308	24.6	0.502041	8.3	0.193023	6.3	0.136957	AW211637	2'-5' oligoadenylate synthetase-like 2	Oasl2	protein modification /// immune response	2'-5'-oligoadenylate synthetase activity /// nucleic acid binding /// RNA binding /// ATP binding /// transferase activity /// nucleotidyltransferase activity	---	mRNA_processing_binding_Reactome	5 F	23962
107497_at	18.4	0.353846	10.6	0.216327	11.9	0.276744	5.6	0.121739	AW045928	SID1 transmembrane family, member 1	Sidt1	---	---	integral to membrane /// integral to membrane	---	16 B4	320007
107486_g_at	33	0.634615	16.9	0.344898	8.8	0.204651	30.7	0.667391	AW048871	neurobeachin-like 2	Nbeal2	---	---	---	---	9 F2	235627
107388_at	12.6	0.242308	16.7	0.340816	3.4	0.1	-0.6	0.1	AW120684	calcium channel, voltage-dependent, N type, alpha 1B subunit	Cacna1b	transport /// ion transport /// cation transport /// calcium ion transport /// neurotransmitter secretion /// locomotory behavior /// regulation of heart contraction rate /// regulation of blood pressure /// calcium ion transport	nucleotide binding /// ion channel activity /// voltage-gated ion channel activity /// voltage-gated calcium channel activity /// cation channel activity /// calcium channel activity /// calcium ion binding /// ATP binding /// voltage-gated calcium channe	voltage-gated calcium channel complex /// membrane /// integral to membrane /// voltage-gated calcium channel complex	Calcium_regulation_in_cardiac_cells	2 A2|2 18.0 cM	12287
107351_at	28.3	0.544231	11.6	0.236735	6.3	0.146512	17.5	0.380435	AW046727	similar to Na+ dependent glucose transporter 1	LOC213332	---	---	---	---	10 B1	213332
107329_at	17.7	0.340385	14.2	0.289796	4	0.1	23.5	0.51087	AW046247	transmembrane protein 44	Tmem44	---	---	---	---	16 B2	224090
107201_f_at	71	1.36538	47.7	0.973469	18	0.418605	37.6	0.817391	AW214401	UDP-N-acetyl-alpha-D-galactosamine:polypeptide N-acetylgalactosaminyltransferase 10	Galnt10	protein amino acid O-linked glycosylation	polypeptide N-acetylgalactosaminyltransferase activity /// calcium ion binding /// sugar binding /// transferase activity /// transferase activity, transferring glycosyl groups /// manganese ion binding /// polypeptide N-acetylgalactosaminyltransferase ac	Golgi stack /// integral to membrane	---	11 B1.3	171212
107180_at	17.4	0.334615	20.7	0.422449	7.7	0.17907	9.1	0.197826	AW214598	hypothetical LOC434565 /// similar to LOC434484 protein	LOC434565 /// LOC545339	---	---	---	---	8 B1.3 /// 1 C5	434565 /// 545339
107147_at	34	0.6	-55	0.1	29	0.7	24	0.5	AW047407	sorting nexin 8	Snx8	intracellular signaling cascade /// intracellular signaling cascade	---	---	---	5 G2	231834
107128_at	18	0.346154	16.9	0.344898	4.6	0.106977	3.9	0.1	AI837070	budding uninhibited by benzimidazoles 3 homolog (S. cerevisiae)	Bub3	---	---	nucleus	Cell_Cycle_KEGG	7 F3|7 61.0 cM	12237
107067_at	33.7	0.648077	5	0.102041	7.9	0.183721	24.9	0.541304	AW047122	F-box and WD-40 domain protein 8	Fbxw8	ubiquitin cycle	---	---	Apoptosis /// Apoptosis_KEGG	5 F	231672
107067_at	33.7	0.648077	5	0.102041	7.9	0.183721	24.9	0.541304	AW047122	F-box and WD-40 domain protein 8	Fbxw8	ubiquitin cycle	---	---	Apoptosis /// Apoptosis_KEGG	5 F	231672
107025_at	28.7	0.551923	12.5	0.255102	7.3	0.169767	6.9	0.15	AW046413	Transcribed locus, weakly similar to XP_379413.2 PREDICTED: hypothetical protein XP_379413 [Homo sapiens]	---	---	---	---	---	---	---
107007_at	19.6	0.376923	20.4	0.416327	4.8	0.111628	17	0.369565	AI785454	RIKEN cDNA 2900045N06 gene	2900045N06Rik	---	---	---	---	6 E3	72895
106975_at	107	2.05769	100.3	2.04694	14	0.325581	16.6	0.36087	AI837081	ATPase, Na+/K+ transporting, alpha 3 polypeptide	Atp1a3	cation transport /// potassium ion transport /// sodium ion transport /// metabolism /// monovalent inorganic cation transport /// potassium ion transport /// sodium ion transport /// ATP hydrolysis coupled proton transport /// sperm motility /// hydrogen	nucleotide binding /// magnesium ion binding /// catalytic activity /// sodium:potassium-exchanging ATPase activity /// ATP binding /// monovalent inorganic cation transporter activity /// ATPase activity, coupled to transmembrane movement of ions, phosph	nucleus /// cytoplasm /// plasma membrane /// membrane /// integral to membrane /// integral to plasma membrane /// sodium:potassium-exchanging ATPase complex	---	7 A3	232975
106970_at	79.1	1.52115	115.4	2.3551	65.9	1.53256	35.3	0.767391	AI019724	A kinase (PRKA) anchor protein 2	Akap2	actin filament organization /// transmembrane receptor protein serine/threonine kinase signaling pathway /// protein localization	kinase activity /// protein kinase A binding /// protein binding	---	G_Protein_Signaling	4 B3	11641
106931_at	30.2	0.580769	16	0.326531	6.9	0.160465	17.7	0.384783	AI843221	tweety homolog 2 (Drosophila)	Ttyh2	---	---	integral to membrane /// integral to membrane	---	11 E2	117160
106927_at	37.2	0.715385	34	0.693878	6.9	0.160465	17.8	0.386957	AI882582	homeo box B2	Hoxb2	regulation of transcription, DNA-dependent /// regulation of transcription, DNA-dependent /// development /// pattern specification /// organ morphogenesis	DNA binding /// transcription factor activity /// transcription factor activity	nucleus /// transcription factor complex	---	11 D|11 56.07 cM	103889
106916_at	8.5	0.163462	17.6	0.359184	5.1	0.118605	3.3	0.1	AI835407	septin 3	2006-09-03	cell cycle /// cell division	nucleotide binding /// GTP binding	---	---	---	24050
106757_f_at	116.7	2.24423	24.1	0.491837	229.3	5.33256	175.2	3.8087	AI505572	filamin C, gamma (actin binding protein 280)	Flnc	actin filament-based process	actin binding /// actin binding	cytoskeleton /// actin cytoskeleton	---	2006-03-03 06:00:00	68794
106673_at	76	1.46154	59.8	1.22041	16.7	0.388372	30.3	0.658696	AI839746	lysophospholipase 3	Lypla3	lipid metabolism /// fatty acid metabolism /// ceramide metabolism	phosphatidylcholine-sterol O-acyltransferase activity /// lysophospholipase activity /// acyltransferase activity /// transferase activity /// hydrolase activity /// calcium-independent phospholipase A2 activity	soluble fraction /// lysosome	---	8 D3	192654
106632_at	41.4	0.796154	3.6	0.1	6.6	0.153488	-1.3	0.1	AA636552	oocyte secreted protein 1	Oosp1	---	---	extracellular region /// extracellular space	---	19 A	170834
106619_at	236	4.53846	151.7	3.09592	25.8	0.6	24	0.521739	AW060770	RIKEN cDNA 1110012D08 gene	1110012D08Rik	---	---	---	---	10 D3	73827
106612_at	46.1	0.886538	60.1	1.22653	39	0.906977	15.9	0.345652	AW123438	RNA pseudouridylate synthase domain containing 1	Rpusd1	hydrogen transport /// RNA processing	pseudouridylate synthase activity /// ATP binding /// hydrogen-exporting ATPase activity, phosphorylative mechanism /// hydrolase activity /// RNA binding /// pseudouridylate synthase activity /// pseudouridine synthase activity	---	---	17 A3.3	106707
106604_at	23.4	0.45	41.5	0.846939	10.8	0.251163	7.6	0.165217	AI849446	arylacetamide deacetylase-like 1	Aadacl1	metabolism	catalytic activity /// hydrolase activity /// catalytic activity	---	---	3 A3	320024
106602_at	120.6	2.31923	80.6	1.6449	33.1	0.769767	67.2	1.46087	AA638815	RAB3A interacting protein (rabin3)-like 1	Rab3il1	---	---	---	---	19 A	74760
106557_at	197.5	3.79808	95.1	1.94082	54.3	1.26279	79	1.71739	AI132668	DNA segment, Chr 9, University of California at Los Angeles 1	D9Ucla1	---	---	---	---	9 A5.1|9 23.0 cM	102644
106543_at	11.8	0.226923	26.8	0.546939	14.4	0.334884	2.6	0.1	AI848956	RIKEN cDNA 2610024A01 gene	2610024A01Rik	---	---	---	mRNA_processing_binding_Reactome	1 E3	72160
106464_at	19.2	0.369231	8.4	0.171429	41.8	0.972093	34.5	0.75	AW122086	kelch-like 18 (Drosophila)	Klhl18	---	protein binding	---	---	9 F2	270201
106459_at	8	0.153846	18.4	0.37551	10	0.232558	4.5	0.1	AI842039	Ubiquitin-like, containing PHD and RING finger domains 2 (Uhrf2), mRNA	Uhrf2	regulation of transcription, DNA-dependent /// protein modification /// ubiquitin cycle /// cell cycle /// protein ubiquitination	DNA binding /// ubiquitin-protein ligase activity /// protein binding /// zinc ion binding /// ligase activity /// metal ion binding	ubiquitin ligase complex /// nucleus	---	19 C1	109113
106434_at	50.6	0.973077	34.5	0.704082	8.4	0.195349	29.7	0.645652	AI845440	protease, serine, 36	Prss36	proteolysis	serine-type endopeptidase activity /// chymotrypsin activity /// trypsin activity /// peptidase activity /// hydrolase activity	extracellular matrix (sensu Metazoa) /// cytoplasm	---	7 F3	77613
106304_at	505.7	9.725	521.5	10.6429	177.4	4.12558	153.7	3.3413	AW215831	complement component 1, s subcomponent	C1s	proteolysis /// immune response /// complement activation /// complement activation, classical pathway /// proteolysis /// innate immune response	complement component C1s activity /// serine-type endopeptidase activity /// chymotrypsin activity /// trypsin activity /// calcium ion binding /// peptidase activity /// hydrolase activity /// metal ion binding /// calcium ion binding	extracellular region /// extracellular space /// extracellular space	---	6 F2	50908
106272_at	1.7	0.1	17.1	0.34898	22.1	0.513953	42.2	0.917391	AI115166	popeye domain containing 2	Popdc2	protein folding /// copper ion transport	enzyme activator activity /// copper ion binding /// copper ion binding /// copper chaperone activity /// metal ion binding /// unfolded protein binding	membrane /// integral to membrane /// mitochondrion /// mitochondrial intermembrane space /// membrane /// integral to membrane	Electron_Transport_Chain	16 B3	64082
106184_at	22.2	0.426923	30.1	0.614286	17.7	0.411628	9.4	0.204348	AI848994	sushi domain containing 4	Susd4	---	---	integral to membrane	---	1 H5	96935
106175_at	26.6	0.511538	20.7	0.422449	13.8	0.32093	5.5	0.119565	AI851974	2 days neonate sympathetic ganglion cDNA, RIKEN full-length enriched library, clone:7120492E19 product:unclassifiable, full insert sequence	---	---	---	---	---	---	---
106150_at	30.1	0.578846	14.5	0.295918	-0.5	0.1	5.1	0.11087	AI840953	uronyl-2-sulfotransferase	Ust	---	transferase activity	Golgi stack /// integral to membrane	---	10 A1	338362
106071_at	138.1	2.65577	126.4	2.57959	45.3	1.05349	37.3	0.81087	AI852199	UDP-Gal:betaGlcNAc beta 1,4-galactosyltransferase, polypeptide 5	B4galt5	carbohydrate metabolism	transferase activity /// transferase activity, transferring glycosyl groups /// manganese ion binding /// metal ion binding	extracellular space /// Golgi stack /// integral to membrane	---	2 H3	56336
105914_at	13.3	0.255769	16.5	0.336735	13.8	0.32093	5.1	0.11087	AI849158	progestin and adipoQ receptor family member VIII	Paqr8	signal transduction /// G-protein coupled receptor protein signaling pathway	signal transducer activity /// receptor activity /// G-protein coupled receptor activity /// steroid binding	integral to membrane	---	1 A5	74229
105881_at	383	7.36538	148.2	3.02449	66.3	1.54186	146.7	3.18913	AI847606	Jun dimerization protein 2	MGI:1932093	negative regulation of transcription from RNA polymerase II promoter /// regulation of transcription, DNA-dependent /// regulation of transcription, DNA-dependent	DNA binding /// protein binding /// transcriptional repressor activity /// DNA binding	nucleus	---	12 D3	81703
105768_r_at	9.9	0.190385	-6.9	0.1	-33.9	0.1	38.4	0.834783	AI849185	---	---	---	---	---	---	---	---
105767_i_at	-35	0.1	-5	0.1	-53.8	0.1	470.8	10.2348	AI849185	---	---	---	---	---	---	---	---
105732_at	22.1	0.425	36.6	0.746939	9.3	0.216279	10.9	0.236957	AW123090	Leucyl/cystinyl aminopeptidase, mRNA (cDNA clone MGC:76435 IMAGE:30054751)	Lnpep	proteolysis /// metabolism /// protein catabolism /// proteolysis	aminopeptidase activity /// membrane alanyl aminopeptidase activity /// metallopeptidase activity /// zinc ion binding /// hydrolase activity /// membrane alanyl aminopeptidase activity /// aminopeptidase activity	membrane fraction	---	17 A3.1	240028
105729_at	16.6	0.319231	18.2	0.371429	13.3	0.309302	4.2	0.1	AI853761	Sec23 interacting protein (Sec23ip), mRNA	Sec23ip	---	metal ion binding	endoplasmic reticulum /// Golgi stack	---	---	207352
105704_at	29.5	0.567308	18.8	0.383673	11.7	0.272093	5.6	0.121739	AW048633	chemokine (C-X-C motif) ligand 12	Cxcl12	patterning of blood vessels /// ameboidal cell migration /// chemotaxis /// immune response /// germ cell development /// brain development /// sensory perception /// germ cell migration /// regulation of cell migration /// positive regulation of cell mig	cytokine activity /// chemokine activity /// growth factor activity /// chemokine activity	extracellular region /// extracellular space /// extracellular space	---	6 F1|6 53.0 cM	20315
105662_at	27.9	0.536538	37.6	0.767347	9.6	0.223256	45.4	0.986957	AI790495	DNA segment, Chr 9, MRC UK Mouse Genome Centre 48 expressed	D9Mgc48e	---	---	---	---	9 F1|9 56.0 cM	28135
105649_at	24.3	0.467308	17.8	0.363265	11	0.255814	6.9	0.15	AI788903	pre B-cell leukemia transcription factor 1	Pbx1	urogenital system development /// ureteric bud branching /// transcription /// regulation of transcription, DNA-dependent /// C21-steroid hormone biosynthesis /// sex differentiation /// positive regulation of cell proliferation /// organ morphogenesis //	DNA binding /// transcription factor activity /// protein binding /// protein heterodimerization activity /// DNA binding	nucleus /// transcription factor complex /// cytoplasm /// cytoplasm /// nucleus	---	1 H2.3|1 88.1 cM	18514
105647_at	23.8	0.457692	7.7	0.157143	-40.3	0.1	17.6	0.382609	AI785246	Serine/threonine kinase 25 (yeast) (Stk25), mRNA	Stk25	protein amino acid phosphorylation	nucleotide binding /// magnesium ion binding /// protein kinase activity /// protein serine/threonine kinase activity /// ATP binding /// kinase activity /// transferase activity /// metal ion binding /// protein-tyrosine kinase activity	Golgi stack	---	---	59041
105497_at	4.6	0.1	4.7	0.1	0.8	0.1	2	0.1	AA288034	Transcribed locus	---	---	---	---	---	---	---
105486_r_at	12.4	0.238462	15.2	0.310204	10.7	0.248837	2.1	0.1	AI606269	desmoglein 1 alpha	Dsg1a	cell adhesion /// homophilic cell adhesion	calcium ion binding /// protein binding /// protein binding	cytoskeleton /// plasma membrane /// membrane /// integral to membrane /// desmosome /// desmosome	---	18 A2|18 7.01 cM	13510
105483_at	180.4	3.46923	121	2.46939	38.2	0.888372	33.1	0.719565	AW124931	spondin 1, (f-spondin) extracellular matrix protein	Spon1	cell adhesion /// development /// cell adhesion	structural molecule activity /// protein binding	extracellular matrix (sensu Metazoa) /// extracellular space	---	7 F1	233744
105472_at	63.2	1.21538	88.9	1.81429	10.1	0.234884	39.3	0.854348	AI561611	PML-RAR alpha-regulated adaptor molecule 1	Pram1	---	---	---	---	17 B1	378460
105466_at	30.9	0.594231	4.6	0.1	-1.8	0.1	15.1	0.328261	AI227453	cDNA sequence BC029169	BC029169	---	---	---	---	11 E1	208659
105451_at	38.7	0.744231	28.1	0.573469	5.3	0.123256	7.8	0.169565	AI153747	a disintegrin-like and metallopeptidase (reprolysin type) with thrombospondin type 1 motif, 12	Adamts12	proteolysis /// integrin-mediated signaling pathway	metalloendopeptidase activity /// peptidase activity /// metallopeptidase activity /// zinc ion binding /// hydrolase activity /// metal ion binding	extracellular matrix (sensu Metazoa) /// extracellular matrix	---	15 A1	239337
105429_at	18.5	0.355769	35.4	0.722449	5.3	0.123256	7.5	0.163043	AI666735	toll-like receptor 13	Tlr13	---	receptor activity	---	---	X D	279572
105428_at	10.9	0.209615	-4.1	0.1	-2	0.1	25.1	0.545652	AI666361	mitogen-activated protein kinase-activated protein kinase 3	Mapkapk3	protein amino acid phosphorylation	nucleotide binding /// protein serine/threonine kinase activity /// ATP binding /// kinase activity /// transferase activity /// protein kinase activity	---	---	9 F1	102626
105414_at	9	0.173077	26.3	0.536735	3.6	0.1	7.5	0.163043	AI845551	GTP cyclohydrolase 1	Gch1	tetrahydrobiopterin biosynthesis /// biosynthesis	catalytic activity /// GTP cyclohydrolase I activity /// hydrolase activity	---	Folate biosynthesis	14 C2-3|14 19.5 cM	14528
105407_at	3.1	0.1	3.8	0.1	18	0.418605	26.9	0.584783	AA790874	RIKEN cDNA 9330120H11 gene	9330120H11Rik	---	---	---	---	7 D2	319890
105387_at	13.7	0.263462	14.7	0.3	12.9	0.3	-7.8	0.1	AA242517	Pre B-cell leukemia transcription factor 1, mRNA (cDNA clone MGC:7546 IMAGE:3492658)	Pbx1	urogenital system development /// ureteric bud branching /// transcription /// regulation of transcription, DNA-dependent /// C21-steroid hormone biosynthesis /// sex differentiation /// positive regulation of cell proliferation /// organ morphogenesis //	DNA binding /// transcription factor activity /// protein binding /// protein heterodimerization activity /// DNA binding	nucleus /// transcription factor complex /// cytoplasm /// cytoplasm /// nucleus	---	---	18514
105367_at	13	0.25	34.7	0.708163	47.8	1.11163	195.4	4.24783	AI605428	titin	Ttn	sarcomere alignment /// muscle development /// muscle development /// protein amino acid phosphorylation	structural constituent of cytoskeleton /// protein binding /// structural constituent of muscle /// structural constituent of muscle /// vascular endothelial growth factor receptor activity /// ATP binding	muscle myosin /// integral to membrane /// sarcomere /// Z disc /// M line	Striated_muscle_contraction	2 D|2 44.0 cM	22138
105359_at	73.6	1.41538	33.6	0.685714	5.5	0.127907	39.3	0.854348	AA259918	6-phosphofructo-2-kinase/fructose-2,6-biphosphatase 4	Pfkfb4	cAMP biosynthesis /// response to stress /// digestion /// fructose 2,6-bisphosphate metabolism /// metabolism	6-phosphofructo-2-kinase activity /// fructose-2,6-bisphosphate 2-phosphatase activity /// kinase activity /// transferase activity /// hydrolase activity /// protein binding /// receptor binding /// G-protein-coupled receptor binding /// hormone activity	extracellular region	Fructose and mannose metabolism /// Fructose and mannose metabolism	9 F2	270198
105348_at	19.1	0.367308	27	0.55102	1	0.1	13.1	0.284783	AI549772	G protein-coupled receptor 18	Gpr18	signal transduction /// G-protein coupled receptor protein signaling pathway	signal transducer activity /// receptor activity /// G-protein coupled receptor activity /// rhodopsin-like receptor activity /// purinergic nucleotide receptor activity, G-protein coupled	integral to plasma membrane /// integral to membrane	---	14 E5|14 68.0 cM	110168
105347_at	23.4	0.45	18.9	0.385714	22.2	0.516279	3.8	0.1	AA560556	12 days embryo spinal cord cDNA, RIKEN full-length enriched library, clone:C530007H11 product:unclassifiable, full insert sequence	---	---	---	---	---	---	---
105343_at	40.9	0.786538	10.4	0.212245	14.3	0.332558	6.9	0.15	AI156452	Transcribed locus	---	---	---	---	---	---	---
105316_at	-25	0.1	-18	0.1	28	0.7	19	0.4	AW046934	RIKEN cDNA A230065H16 gene	A230065H16Rik	---	---	---	---	12 F1	380787
105275_at	18	0.346154	23	0.469388	4.6	0.106977	12.1	0.263043	AA408929	DNA segment, Chr 11, Wayne State University 173, expressed	D11Wsu173e	---	---	---	---	11 70.0 cM	28129
105266_at	56.6	1.08846	58.1	1.18571	14.5	0.337209	20.6	0.447826	AI447297	Phosphatidylinositol-4-phosphate 5-kinase, type 1 gamma, mRNA (cDNA clone MGC:29231 IMAGE:5041431)	Pip5k1c	axonogenesis /// phosphatidylinositol metabolism	kinase activity /// 1-phosphatidylinositol-4-phosphate 5-kinase activity /// 1-phosphatidylinositol-4-phosphate 5-kinase activity /// 1-phosphatidylinositol-4-phosphate 5-kinase activity /// transferase activity	membrane	---	10 C1	18717
105262_at	26.5	0.509615	19	0.387755	-13.9	0.1	12.2	0.265217	AI785308	expressed sequence AU041129	AU041129	---	---	---	---	---	107000
105259_at	17.5	0.336538	16.2	0.330612	8.4	0.195349	6.1	0.132609	AA221360	frizzled homolog 2 (Drosophila)	Fzd2	signal transduction /// cell surface receptor linked signal transduction /// G-protein coupled receptor protein signaling pathway /// cell-cell signaling /// development /// Wnt receptor signaling pathway /// epithelial cell differentiation /// epithelial	signal transducer activity /// receptor activity /// non-G-protein coupled 7TM receptor activity /// G-protein coupled receptor activity /// protein binding	extracellular space /// membrane /// integral to membrane /// integral to membrane	Wnt_Signaling /// GPCRDB_Other	11 E1	57265
105227_r_at	14	0.269231	143.9	2.93673	11.2	0.260465	34.7	0.754348	AI464506	---	---	---	---	---	---	---	---
105216_at	-0.1	0.1	-3.9	0.1	24.6	0.572093	-9.6	0.1	AW123549	10 days neonate olfactory brain cDNA, RIKEN full-length enriched library, clone:E530017F24 product:unclassifiable, full insert sequence	---	---	---	---	---	---	---
105207_at	30.2	0.580769	31.6	0.644898	23.1	0.537209	13.5	0.293478	AU021865	DNA segment, Chr 9, ERATO Doi 496, expressed	D9Ertd496e	---	---	---	---	9 29.0 cM	52361
105204_at	6.5	0.125	14.5	0.295918	10.4	0.24186	1.8	0.1	AA990451	---	---	---	---	---	---	---	---
105169_at	15.4	0.296154	18.4	0.37551	13.1	0.304651	9.4	0.204348	AI849666	---	---	---	---	---	---	---	---
105157_at	18	0.346154	20.2	0.412245	20.2	0.469767	7.3	0.158696	AA545399	RIKEN cDNA 4632428N05 gene, mRNA (cDNA clone MGC:7407 IMAGE:3488482)	4632428N05Rik	---	receptor activity	extracellular space /// integral to membrane /// integral to membrane	---	10 B4	74048
105152_at	49.2	0.946154	35.6	0.726531	28	0.651163	22.7	0.493478	AA823049	PREDICTED: hypothetical protein LOC74161 [Mus musculus], mRNA sequence	1300015D01Rik	---	---	---	---	2 H3	74161
105132_at	16.5	0.317308	18.8	0.383673	3.9	0.1	6.4	0.13913	AA673658	Transcribed locus	---	---	---	---	---	---	---
105104_at	14.3	0.275	6.9	0.140816	9.3	0.216279	3.3	0.1	AI505906	---	---	---	---	---	---	---	---
105021_f_at	-1.4	0.1	24.9	0.508163	22	0.511628	44.9	0.976087	AI505980	---	---	---	---	---	---	---	---
105018_at	17.5	0.336538	4.9	0.1	3.2	0.1	2.2	0.1	AI837498	RUN and TBC1 domain containing 2	Rutbc2	---	---	---	---	5 F|5 61.0 cM	52850
104880_at	51	0.980769	40.2	0.820408	14.8	0.344186	10	0.217391	AI843154	Fas-associated factor 1	Faf1	apoptosis /// cytoplasmic sequestering of NF-kappaB /// cell death /// positive regulation of protein complex assembly /// regulation of protein catabolism /// positive regulation of apoptosis /// proteasomal ubiquitin-dependent protein catabolism	protein binding /// protein kinase CK2 regulator activity /// protein kinase binding /// Hsp70/Hsc70 protein inhibitor activity /// heat shock protein binding /// NF-kappaB binding	nucleus /// nucleus /// cytosol /// CD95 death-inducing signaling complex /// perinuclear region	---	4 52.7 cM	14084
104864_at	7.9	0.151923	30.3	0.618367	5.8	0.134884	6.7	0.145652	AA290197	Tumor necrosis factor (ligand) superfamily, member 8 (Tnfsf8), mRNA	Tnfsf8	immune response	cytokine activity /// tumor necrosis factor receptor binding	extracellular space /// membrane /// integral to membrane /// integral to membrane	---	---	21949
104820_at	254.9	4.90192	59.1	1.20612	37	0.860465	53	1.15217	AW047558	transmembrane, prostate androgen induced RNA	Tmepai	androgen receptor signaling pathway	protein binding	integral to membrane /// integral to membrane /// integral to membrane /// integral to membrane	---	2 H3	65112
104792_at	16.3	0.313462	30	0.612245	11.4	0.265116	8.2	0.178261	AI504064	cDNA sequence BC013672	BC013672	---	---	---	---	8 B3.1	234311
104750_at	72.6	0.533824	157.9	1.39735	-13.7	0.1	27.8	0.252727	M63630	interferon gamma inducible protein 47	Ifi47	defense response	---	endoplasmic reticulum	---	11 B1.2	15953
104716_at	411.8	3.02794	260.4	2.30442	106.4	0.958559	71.8	0.652727	X60367	retinol binding protein 1, cellular	Rbp1	transport /// retinol metabolism	binding /// retinoid binding /// lipid binding /// retinal binding /// retinol binding	---	---	9 E3.3|9 52.0 cM	19659
104696_at	365.1	2.68456	540.5	4.78319	69.8	0.628829	661.3	6.01182	AJ009840	cathepsin E	Ctse	proteolysis /// antigen processing, exogenous antigen via MHC class II /// cell-mediated immune response	aspartic-type endopeptidase activity /// cathepsin E activity /// pepsin A activity /// neutrophil collagenase activity /// peptidase activity /// hydrolase activity /// protein homodimerization activity /// cathepsin E activity	extracellular space /// viral envelope /// endosome	---	1 F|1 69.1 cM	13034
104692_at	234.3	1.72279	180.9	1.60088	50.1	0.451351	57.1	0.519091	M72332	selectin, platelet	Selp	inflammatory response /// cell adhesion	protein binding /// sugar binding	membrane fraction /// membrane /// integral to membrane /// platelet alpha granule membrane /// membrane /// integral to membrane	---	1 H2.2|1 86.6 cM	20344
104648_at	58.4	0.429412	42.3	0.374336	6.8	0.1	27.4	0.249091	AI844597	phosphofurin acidic cluster sorting protein 1	Pacs1	protein targeting to Golgi	---	Golgi stack /// COPI-coated vesicle	---	19 A	107975
104641_f_at	42.3	0.311029	32.9	0.29115	11.4	0.102703	12.6	0.114545	AI643393	RIKEN cDNA 2410018L13 gene	2410018L13Rik	regulation of transcription, DNA-dependent	nucleic acid binding	intracellular	---	2006-01-02	69732
104597_at	93.4	0.686765	150.6	1.33274	40.5	0.364865	32.6	0.296364	AJ007970	guanylate nucleotide binding protein 2	Gbp2	immune response /// immune response	nucleotide binding /// GTPase activity /// GTP binding /// GTPase activity /// GTP binding	---	---	3 H1|3 67.4 cM	14469
104561_at	48.6	0.357353	24.1	0.213274	7.4	0.1	5.4	0.1	AW120990	general transcription factor IIIC, polypeptide 5	Gtf3c5	transcription	DNA binding	nucleus	---	2 A3	70239
104469_at	270.5	1.98897	137.5	1.21681	67.2	0.605405	33.1	0.300909	M73748	podoplanin	Pdpn	lymphangiogenesis /// water transport /// cell adhesion /// lung development /// positive regulation of cell migration /// tube morphogenesis	water transporter activity /// water channel activity	extracellular space /// plasma membrane /// integral to membrane /// integral to membrane	---	4 E1	14726
104462_at	48.3	0.355147	-4.5	0.1	8.8	0.1	-8.4	0.1	AW048074	hypermethylated in cancer 1	Hic1	transcription /// regulation of transcription, DNA-dependent /// development	nucleic acid binding /// DNA binding /// protein binding /// zinc ion binding /// metal ion binding	nucleus	---	11 B5|11 47.65 cM	15248
104458_at	92.6	0.680882	67.4	0.59646	38.2	0.344144	12.9	0.117273	AI841235	transcription factor 3	Tcf3	transcription /// regulation of transcription, DNA-dependent /// determination of anterior/posterior axis, embryo /// Wnt receptor signaling pathway /// positive regulation of transcription from RNA polymerase II promoter, mitotic /// axial mesoderm morph	DNA binding /// transcription factor activity /// DNA binding	nucleus /// transcription factor complex	---	6 C1|6 30.4 cM	21415
104435_at	424.2	3.11912	265.5	2.34956	99.6	0.897297	129.1	1.17364	AI644072	immunoglobulin superfamily, member 10	Igsf10	ossification	---	---	---	3 D	242050
104398_at	95.2	0.7	186	1.64602	16.3	0.146847	220.9	2.00818	AI846222	tetraspanin 33	Tspan33	---	---	integral to membrane /// integral to membrane	---	2006-03-03 06:00:00	232670
104392_at	99.8	0.733824	81.3	0.719469	15.6	0.140541	65.9	0.599091	AI122121	chloride channel 7	Clcn7	transport /// ion transport /// chloride transport	ion channel activity /// voltage-gated ion channel activity /// voltage-gated chloride channel activity	membrane /// integral to membrane /// integral to membrane	---	17 A3.3|17 10.0 cM	26373
104388_at	957.2	7.03824	730.6	6.46549	347.1	3.12703	227.8	2.07091	U49513	chemokine (C-C motif) ligand 9	Ccl9	chemotaxis /// immune response /// signal transduction /// sensory perception	cytokine activity /// chemokine activity	extracellular region /// extracellular space /// extracellular space	---	11 C|11 47.4 cM	20308
104381_at	101.9	0.749265	52.2	0.461947	24.2	0.218018	39.2	0.356364	AF085745	nuclear receptor subfamily 1, group H, member 3	Nr1h3	electron transport /// transcription /// regulation of transcription, DNA-dependent /// negative regulation of transcription /// cellular lipid metabolism /// regulation of transcription, DNA-dependent	DNA binding /// transcription factor activity /// steroid hormone receptor activity /// receptor activity /// ligand-dependent nuclear receptor activity /// ecdysteroid hormone receptor activity /// electron transporter activity /// steroid binding /// co	nucleus /// nucleus	Nuclear_Receptors	2 E1|2 40.4 cM	22259
104375_at	50	0.367647	25	0.221239	65	0.585586	10.9	0.1	AI844853	sparc/osteonectin, cwcv and kazal-like domains proteoglycan 2	Spock2	synaptogenesis /// extracellular matrix organization and biogenesis /// regulation of cell differentiation	calcium ion binding /// calcium ion binding	extracellular matrix (sensu Metazoa) /// extracellular space /// extracellular matrix (sensu Metazoa)	---	10 B3	94214
104374_at	1316.7	9.68162	1068.8	9.45841	755.1	6.8027	132.9	1.20818	M64086	serine (or cysteine) peptidase inhibitor, clade A, member 3N	Serpina3n	acute-phase response	endopeptidase inhibitor activity /// serine-type endopeptidase inhibitor activity	extracellular space	---	12 F1	20716
104372_at	79.1	0.581618	3	0.1	9.4	0.1	19.6	0.178182	AI836883	abhydrolase domain containing 8	Abhd8	aromatic compound metabolism /// aromatic compound metabolism	catalytic activity /// epoxide hydrolase activity /// hydrolase activity /// catalytic activity	---	---	8 C1	64296
104276_at	153.4	1.12794	181.9	1.60973	-27.4	0.1	-1.6	0.1	AA983101	GLI pathogenesis-related 2	Glipr2	---	---	extracellular region /// Golgi apparatus /// Golgi stack /// membrane /// extracellular region	---	4 B1	384009
104268_at	115	0.845588	78.5	0.69469	-17.9	0.1	43.4	0.394545	X51975	interleukin 6 receptor, alpha	Il6ra	cell surface receptor linked signal transduction	receptor activity /// hematopoietin/interferon-class (D200-domain) cytokine receptor activity /// interleukin receptor activity	integral to plasma membrane /// membrane /// integral to membrane /// integral to membrane	---	3 F1|3 42.1 cM	16194
104257_g_at	368.8	2.71176	537.7	4.75841	96.6	0.87027	192.6	1.75091	AI120844	pleckstrin homology, Sec7 and coiled-coil domains, binding protein	Pscdbp	regulation of cell adhesion	protein binding /// protein binding	cytoplasm /// cell cortex /// membrane	---	2 C1.1	227929
104252_at	116.4	0.855882	137.7	1.21858	27	0.243243	70	0.636364	AW123823	expressed sequence AU020206	AU020206	---	---	---	---	---	101757
104244_at	53.7	0.394853	98.2	0.869027	81.2	0.731532	25.8	0.234545	AI606891	MAP/microtubule affinity-regulating kinase 2	Mark2	protein amino acid phosphorylation /// development /// cell differentiation /// protein amino acid phosphorylation /// protein kinase cascade /// establishment and/or maintenance of epithelial cell polarity	nucleotide binding /// magnesium ion binding /// protein kinase activity /// protein serine/threonine kinase activity /// protein-tyrosine kinase activity /// ATP binding /// kinase activity /// transferase activity /// metal ion binding /// magnesium ion	nucleus /// membrane /// basal cortex /// membrane	---	19 B|19 3.0 cM	13728
104227_at	104.3	0.766912	127.4	1.12743	25.2	0.227027	79.1	0.719091	AI504074	G protein-coupled receptor 97	Gpr97	signal transduction /// G-protein coupled receptor protein signaling pathway /// neuropeptide signaling pathway	signal transducer activity /// receptor activity /// G-protein coupled receptor activity	integral to plasma membrane /// membrane /// integral to membrane	---	8 C5	54672
104146_at	89.8	0.660294	44.8	0.39646	14.9	0.134234	21.5	0.195455	AI853551	Ras interacting protein 1	Rasip1	positive regulation of cell proliferation /// signal transduction	Ras GTPase binding /// motor activity	Golgi apparatus /// perinuclear region /// Golgi stack /// membrane /// myosin	---	7 B2	69903
104099_at	455.4	3.34853	680.9	6.02566	111.8	1.00721	230.3	2.09364	AF076482	peptidoglycan recognition protein 1	Pglyrp1	apoptosis /// immune response /// peptidoglycan catabolism /// defense response to bacteria	cytokine activity /// N-acetylmuramoyl-L-alanine amidase activity /// peptidoglycan receptor activity /// protein binding	extracellular space /// extracellular space	---	7 A3	21946
104093_at	1060.2	7.79559	623	5.51327	230.3	2.07477	334.1	3.03727	D49691	lymphocyte specific 1	Lsp1	apoptosis /// chemotaxis /// muscle contraction /// defense response /// cytoskeleton organization and biogenesis /// signal transduction	actin binding /// signal transducer activity /// calmodulin binding /// myosin binding /// actin binding	---	---	7 F5|7 69.0 cM	16985
104090_at	57.1	0.419853	42.1	0.372566	14.6	0.131532	42.5	0.386364	AA657164	CDC23 (cell division cycle 23, yeast, homolog)	Cdc23	ubiquitin cycle /// cell cycle /// mitosis /// regulation of mitotic metaphase/anaphase transition /// cell division	binding	anaphase-promoting complex	---	18 B1|18 17.0 cM	52563
104068_at	263.6	1.93824	230.1	2.03628	162.9	1.46757	73.6	0.669091	AI845621	Striatin, calmodulin binding protein 4 (Strn4), mRNA	Strn4	---	calmodulin binding	---	---	7 A1	97387
104032_at	74.4	0.547059	62	0.548673	17.1	0.154054	46	0.418182	AI850087	---	---	---	---	---	---	---	---
104023_at	268.1	1.97132	180.7	1.59912	46.7	0.420721	74.6	0.678182	AW060457	Cd300D antigen /// CD300A antigen	Cd300d /// Cd300a	---	receptor activity	plasma membrane /// integral to membrane	---	11 E2|11 78.0 cM	140497 /// 217303
104002_at	106.4	0.782353	76.1	0.673451	25.7	0.231532	39.2	0.356364	AI153693	Zinc finger protein 275	Zfp275	regulation of transcription, DNA-dependent	nucleic acid binding /// zinc ion binding /// nucleic acid binding /// zinc ion binding	intracellular /// nucleus /// nucleus	---	X A7.3|X 29.21 cM	27081
103995_at	10.2	0.1	20	0.176991	67	0.603604	42.2	0.383636	AF065441	fibroblast growth factor binding protein 1	Fgfbp1	regulation of transcription, DNA-dependent	DNA binding	nucleus	---	5 B3	14181
103963_f_at	30.4	0.223529	88	0.778761	9.9	0.1	15	0.136364	AA914345	interferon inducible GTPase 1	Iigp1	cytokine and chemokine mediated signaling pathway	GTPase activity /// GTPase activity /// GTP binding /// GDP binding /// protein self binding	---	---	18 E1	60440
103923_at	60	0.441176	51.1	0.452212	16.3	0.146847	17.9	0.162727	AA656014	transmembrane 7 superfamily member 1	Tm7sf1	---	---	integral to membrane /// integral to membrane	---	13 A1|13 6.0 cM	83924
103866_at	78.4	0.576471	89.5	0.792035	9.7	0.1	34.1	0.31	AW124359	phosphatidylinositol 3-kinase catalytic delta polypeptide	Pik3cd	B cell homeostasis /// signal transduction /// cell surface receptor linked signal transduction /// B cell activation	inositol or phosphatidylinositol kinase activity /// kinase activity /// phosphatidylinositol 3-kinase activity /// transferase activity /// phosphotransferase activity, alcohol group as acceptor /// phosphatidylinositol-4,5-bisphosphate 3-kinase activity	phosphoinositide 3-kinase complex	G13_Signaling_Pathway	4 E2	18707
103850_at	685.8	5.04265	358.5	3.17257	150.9	1.35946	194.8	1.77091	U79144	lysyl oxidase-like 1	Loxl1	protein modification	protein-lysine 6-oxidase activity /// electron transporter activity /// copper ion binding /// oxidoreductase activity /// oxidoreductase activity, acting on the CH-NH2 group of donors, oxygen as acceptor /// metal ion binding	extracellular region	---	9 B|9 33.0 cM	16949
103830_at	140.4	1.03235	55.5	0.49115	31.5	0.283784	33.2	0.301818	M95604	snail homolog 1 (Drosophila)	Snai1	development /// hair follicle morphogenesis	nucleic acid binding /// DNA binding /// zinc ion binding /// metal ion binding	nucleus /// nucleus	---	2 H3|2 97.0 cM	20613
103789_at	119.3	0.877206	34.9	0.30885	27.8	0.25045	59.2	0.538182	AI854614	bromodomain containing 4	Brd4	---	---	nucleus /// nucleus	---	17 B2|17 20.0 cM	57261
103748_at	226	1.66176	175.5	1.5531	50.3	0.453153	91.7	0.833636	AW125627	RIKEN cDNA 4933407C03 gene	4933407C03Rik	---	---	---	---	8 E1	74440
103707_at	213.4	1.56912	187.5	1.65929	75	0.675676	37.4	0.34	U77461	complement component 3a receptor 1	C3ar1	chemotaxis /// complement activation /// signal transduction /// G-protein coupled receptor protein signaling pathway /// sensory perception	rhodopsin-like receptor activity /// signal transducer activity /// receptor activity /// G-protein coupled receptor activity /// anaphylatoxin receptor activity /// C3a anaphylatoxin receptor activity /// C3a anaphylatoxin receptor activity /// N-formyl	integral to membrane /// integral to membrane	GPCRDB_Class_A_Rhodopsin-like /// Peptide_GPCRs	6 F1	12267
103703_f_at	42.1	0.309559	18	0.159292	49.8	0.448649	13.1	0.119091	AI647632	RIKEN cDNA C730048C13 gene /// similar to integral membrane transport protein UST1R	C730048C13Rik /// LOC434674	protein targeting /// transport /// transport	transporter activity /// transporter activity	membrane /// integral to membrane /// integral to membrane	---	19 A	319800 /// 434674
103700_r_at	59	0.433824	49.6	0.438938	53.7	0.483784	18.5	0.168182	AI646638	Frequently rearranged in advanced T-cell lymphomas 2, mRNA (cDNA clone MGC:37615 IMAGE:4989784)	Frat2	Wnt receptor signaling pathway	---	---	---	19 C3	212398
103662_at	439.8	3.23382	473.3	4.1885	109.3	0.984685	243.8	2.21636	U59488	neutrophil cytosolic factor 4	Ncf4	electron transport /// intracellular signaling cascade	---	---	---	15 E1|15 47.2 cM	17972
103647_at	118.9	0.874265	79.6	0.704425	41.4	0.372973	22.2	0.201818	M57734	galactosidase, beta 1	Glb1	carbohydrate metabolism	beta-galactosidase activity /// hydrolase activity /// hydrolase activity, acting on glycosyl bonds	extracellular space /// lysosome /// beta-galactosidase complex	Galactose metabolism /// N-Glycan degradation /// Glycosaminoglycan degradation /// Glycerolipid metabolism /// Glycosphingolipid metabolism	9 F3|9 66.0 cM	12091
103614_at	125.4	0.922059	68.8	0.60885	29.2	0.263063	37.8	0.343636	AW047899	nuclear factor of kappa light polypeptide gene enhancer in B-cells 2, p49/p100	Nfkb2	transcription /// regulation of transcription, DNA-dependent /// signal transduction /// regulation of transcription /// lymph node development /// signal transduction	DNA binding /// transcription factor activity /// protein binding	nucleus	---	19 C3-D2|19 45.75 cM	18034
103571_at	393.6	2.89412	418.8	3.70619	78.6	0.708108	176.1	1.60091	U72644	leukocyte specific transcript 1	Lst1	cellular morphogenesis /// immune response /// regulation of cell shape /// negative regulation of lymphocyte proliferation /// dendrite morphogenesis	---	membrane /// integral to membrane /// cytoplasm /// Golgi apparatus /// integral to membrane /// integral to membrane	---	17 B1|17 19.06 cM	16988
103570_at	211.7	1.55662	59.6	0.527434	14.7	0.132432	18.1	0.164545	AI315647	C1q and tumor necrosis factor related protein 3	C1qtnf3	phosphate transport	---	extracellular region /// extracellular space /// cytoplasm	---	15 A2	81799
103568_at	45.4	0.333824	25.7	0.227434	6.9	0.1	5.2	0.1	AB028049	sushi-repeat-containing protein	Srpx	---	---	extracellular space	---	X A1.2	51795
103514_at	60.4	0.444118	47.3	0.418584	-7.4	0.1	7.7	0.1	AI850244	tumor necrosis factor receptor superfamily, member 21	Tnfrsf21	apoptosis /// signal transduction	receptor activity /// protein binding	integral to membrane	Apoptosis	17 C	94185
103507_at	113.6	0.835294	127.3	1.12655	28	0.252252	29.9	0.271818	X93328	EGF-like module containing, mucin-like, hormone receptor-like sequence 1	Emr1	signal transduction /// G-protein coupled receptor protein signaling pathway /// neuropeptide signaling pathway	signal transducer activity /// receptor activity /// G-protein coupled receptor activity /// calcium ion binding	external side of plasma membrane /// membrane /// integral to membrane /// integral to membrane	GPCRDB_Class_B_Secretin-like	17 D|17 34.3 cM	13733
103492_at	97.3	0.715441	47.7	0.422124	13.5	0.121622	23.8	0.216364	AF077738	carboxypeptidase X 1 (M14 family)	Cpxm1	proteolysis /// transport /// cell adhesion /// proteolysis	carboxypeptidase activity /// carboxypeptidase A activity /// binding /// peptidase activity /// metallopeptidase activity /// hydrolase activity /// metal ion binding /// carboxypeptidase activity /// zinc ion binding	extracellular space /// extracellular space /// mitochondrial inner membrane	---	2 F1	56264
103488_at	783.7	5.7625	518.2	4.58584	107.4	0.967568	286.8	2.60727	X91144	selectin, platelet (p-selectin) ligand	Selpl	cell adhesion	protein binding /// sugar binding /// protein binding	integral to membrane /// integral to membrane	---	5 F|5 64.0 cM	20345
103486_at	182.3	1.34044	246.9	2.18496	34.8	0.313514	26.4	0.24	M15131	interleukin 1 beta	Il1b	regulation of progression through cell cycle /// fever /// inflammatory response /// immune response /// cell proliferation /// neutrophil chemotaxis /// positive regulation of chemokine biosynthesis /// positive regulation of interleukin-6 biosynthesis	cytokine activity /// interleukin-1 receptor binding /// growth factor activity /// cytokine activity	extracellular region /// extracellular space	Inflammatory_Response_Pathway /// Smooth_muscle_contraction	2 F|2 73.0 cM	16176
103473_at	40.1	0.294853	1.9	0.1	31.3	0.281982	7.8	0.1	AA623401	p21 (CDKN1A)-activated kinase 4	Pak4	cellular morphogenesis /// protein amino acid phosphorylation /// cell motility /// signal transduction /// protein amino acid phosphorylation	nucleotide binding /// protein kinase activity /// protein serine/threonine kinase activity /// protein-tyrosine kinase activity /// ATP binding /// kinase activity /// transferase activity /// protein kinase activity /// protein serine/threonine kinase a	Golgi apparatus	Integrin-mediated_cell_adhesion_KEGG	7 A3	70584
103465_f_at	501.8	3.68971	300.9	2.66283	47	0.423423	30.2	0.274545	U60438	serum amyloid A 2	Saa2	acute-phase response	lipid transporter activity /// protein binding	extracellular region /// extracellular space	---	7 B3|7 23.5 cM	20209
103439_at	67.3	0.494853	200.1	1.7708	247.4	2.22883	53.1	0.482727	AW045417	pleckstrin and Sec7 domain containing	Psd	---	---	---	---	19 C3|19 45.8 cM	73728
103438_at	89.3	0.656618	92.6	0.819469	39.6	0.356757	22.4	0.203636	AF096875	deiodinase, iodothyronine, type II	Dio2	thyroid hormone catabolism /// hormone biosynthesis	thyroxine 5'-deiodinase activity /// selenium binding /// oxidoreductase activity /// thyroxine 5'-deiodinase activity	extracellular space /// integral to membrane	---	12 D3	13371
103432_at	106.6	0.783824	194.2	1.71858	17.7	0.159459	188.3	1.71182	AW122677	interferon-stimulated protein	Isg20	---	RNA binding /// nuclease activity /// exonuclease activity /// exoribonuclease II activity /// hydrolase activity /// manganese ion binding /// metal ion binding	intracellular /// nucleus	---	7 D1	57444
103387_at	120.1	0.883088	75.7	0.669912	4.2	0.1	27.3	0.248182	AB011550	PHD finger protein 1	Phf1	regulation of transcription, DNA-dependent	nucleic acid binding /// protein binding /// zinc ion binding /// metal ion binding /// protein binding	nucleus	---	17 A3.3|17 15.15 cM	21652
103376_s_at	139.1	1.02279	81.6	0.722124	19.2	0.172973	38.8	0.352727	AF006467	phosphatidylinositol membrane-associated 1	Pitpnm1	transport /// transport	phospholipid binding /// metal ion binding	intracellular /// intracellular	---	19 B1|19 2.0 cM	18739
103367_at	214.1	1.57426	143.4	1.26903	55.4	0.499099	58.5	0.531818	U18975	UDP-N-acetyl-alpha-D-galactosamine:(N-acetylneuraminyl)-galactosylglucosylceramide-beta-1, 4-N-acetylgalactosaminyltransferase	Galgt1	ganglioside biosynthesis /// ganglioside biosynthesis /// sequestering of lipid /// lipid glycosylation	(N-acetylneuraminyl)-galactosylglucosylceramide N-acetylgalactosaminyltransferase activity /// transferase activity /// transferase activity, transferring glycosyl groups /// transferase activity, transferring hexosyl groups	extracellular space /// Golgi stack /// integral to membrane /// integral to Golgi membrane	---	10 D3|10 69.25 cM	14421
103366_at	60	0.441176	82.6	0.730973	6.2	0.1	28.2	0.256364	AI117236	Rho GTPase activating protein 9	Arhgap9	---	GTPase activator activity /// GTPase activator activity	---	---	10 D3	216445
103365_s_at	110.5	0.8125	78.7	0.69646	24.6	0.221622	52.5	0.477273	AW215551	Rho GTPase activating protein 9	Arhgap9	---	GTPase activator activity /// GTPase activator activity	---	---	10 D3	216445
103340_at	135.1	0.993382	255.9	2.2646	24.6	0.221622	375.7	3.41545	AF057524	Rhesus blood group CE and D	Rhced	transport	ammonium transporter activity	membrane /// integral to membrane /// integral to membrane /// membrane	---	4 D3|4 65.7 cM	19746
103299_at	134.4	0.988235	130.1	1.15133	35.2	0.317117	55.3	0.502727	AW123773	phospholipase D family, member 4	Pld4	metabolism	catalytic activity	---	---	12 F1	104759
103282_at	108.4	0.797059	106.3	0.940708	19.9	0.179279	93.3	0.848182	U78171	RAS, guanyl releasing protein 2 /// similar to calcium and DAG-regulated guanine nucleotide exchange factor I	Rasgrp2 /// LOC381240	intracellular signaling cascade /// small GTPase mediated signal transduction /// intracellular signaling cascade /// small GTPase mediated signal transduction /// regulation of cell growth /// Ras protein signal transduction	guanyl-nucleotide exchange factor activity /// calcium ion binding /// kinase activity /// calcium ion binding /// guanyl-nucleotide exchange factor activity /// Ras guanyl-nucleotide exchange factor activity /// calcium ion binding /// diacylglycerol bin	cytosol /// plasma membrane	---	---	19395 /// 381240
103260_at	107.3	0.788971	81.1	0.717699	26.1	0.235135	52.3	0.475455	AI838553	RIKEN cDNA 1110060D06 gene	1110060D06Rik	---	---	---	---	---	68813
103256_at	116.5	0.856618	106.4	0.941593	20	0.18018	23.6	0.214545	AI509811	membrane-spanning 4-domains, subfamily A, member 4D	Ms4a4d	signal transduction	receptor activity	integral to membrane /// integral to membrane	---	19 A	66607
103210_at	176.6	1.29853	166.5	1.47345	49.9	0.44955	28.6	0.26	M29855	colony stimulating factor 2 receptor, beta 2, low-affinity (granulocyte-macrophage)	Csf2rb2	cytokine and chemokine mediated signaling pathway	receptor activity /// hematopoietin/interferon-class (D200-domain) cytokine receptor activity /// interleukin receptor activity	membrane /// integral to membrane /// integral to membrane	---	15 E1|15 43.3 cM	12984
103209_at	45	0.330882	35.7	0.315929	11.6	0.104505	15.2	0.138182	AF022889	latent transforming growth factor beta binding protein 1	Ltbp1	transforming growth factor beta receptor signaling pathway	calcium ion binding /// growth factor binding /// growth factor binding	extracellular matrix (sensu Metazoa) /// extracellular space	TGF_Beta_Signaling_Pathway	17 E3	268977
103205_at	283.9	2.0875	202.2	1.78938	34.3	0.309009	98.7	0.897273	AI286861	T-cell, immune regulator 1	Tcirg1	hydrogen transport /// proton transport	hydrogen-exporting ATPase activity, phosphorylative mechanism	plasma membrane /// membrane /// integral to membrane /// membrane	---	19 A|19 6.0 cM	27060
103204_r_at	50.2	0.369118	97.6	0.863717	12.6	0.113514	88.3	0.802727	AW259499	E2F transcription factor 8	E2f8	transcription /// regulation of transcription, DNA-dependent /// cell cycle /// regulation of progression through cell cycle	DNA binding /// transcription factor activity	nucleus /// transcription factor complex	---	7 B3	108961
103202_at	59.8	0.439706	103.7	0.917699	23.8	0.214414	23.6	0.214545	AW047476	guanylate nucleotide binding protein 4	Gbp4	immune response /// immune response	GTPase activity /// GTP binding /// GTPase activity /// GTP binding	cytosol	---	3 H1	55932
103088_at	80.8	0.594118	87.9	0.777876	35.7	0.321622	17.8	0.161818	X94310	cell adhesion molecule with homology to L1CAM	Chl1	neuron migration /// cell adhesion /// homophilic cell adhesion /// axon guidance /// behavior /// neurite morphogenesis	protein binding	membrane /// dendrite /// apical part of cell	---	---	12661
103084_at	90.4	0.664706	60.5	0.535398	685.1	6.17207	257.8	2.34364	D88791	cysteine and glycine-rich protein 3	Csrp3	development /// striated muscle development /// cell differentiation	zinc ion binding /// metal ion binding /// protein binding	nucleus	---	7 B3	13009
103070_at	483.1	3.55221	381.1	3.37257	102	0.918919	117.3	1.06636	AB018194	protein tyrosine phosphatase, non-receptor type substrate 1	Ptpns1	phagocytosis, recognition /// phagocytosis, engulfment /// cell motility /// cytoskeleton organization and biogenesis /// actin filament organization /// cell-matrix adhesion /// positive regulation of phagocytosis	protein binding /// protein phosphorylated amino acid binding	extracellular space /// integral to plasma membrane /// integral to membrane	/// Calcium signaling pathway /// Type I diabetes mellitus	2 F3|2 73.1 cM	19261
103039_at	85.4	0.627941	50.8	0.449558	19.2	0.172973	-7.8	0.1	X79003	integrin alpha 5 (fibronectin receptor alpha)	Itga5	cell-substrate junction assembly /// cell adhesion /// cell-matrix adhesion /// integrin-mediated signaling pathway /// memory	receptor activity /// calcium ion binding /// protein binding /// protein binding	extracellular space /// integrin complex /// integral to membrane /// synaptosome /// integral to membrane	Integrin-mediated_cell_adhesion_KEGG	15 F3|15 57.4 cM	16402
103034_at	171.3	1.25956	133.1	1.17788	-2.7	0.1	153.8	1.39818	X75888	cyclin E1	Ccne1	regulation of progression through cell cycle /// DNA replication initiation /// protein amino acid phosphorylation /// cell cycle /// cell division /// regulation of progression through cell cycle	protein binding /// kinase activity /// cyclin-dependent protein kinase regulator activity /// cyclin-dependent protein kinase regulator activity	cyclin-dependent protein kinase holoenzyme complex /// nucleus	Cell_Cycle_KEGG /// G1_to_S_cell_cycle_Reactome	7 B2|7 16.0 cM	12447
103033_at	1608.5	11.8272	1084.7	9.59912	712.6	6.41982	339.1	3.08273	X06454	complement component 4 (within H-2S) /// sex-limited protein	C4 /// Slp	complement activation /// humoral defense mechanism (sensu Vertebrata) /// inflammatory response /// immune response /// complement activation /// complement activation, classical pathway /// innate immune response	endopeptidase inhibitor activity	extracellular region /// extracellular space	Complement_Activation_Classical	17 B1|17 18.8 cM /// 17 B1|17 18.83 cM	12268 /// 20567
103024_at	254.6	1.87206	195.3	1.72832	37.5	0.337838	51.4	0.467273	X13335	a disintegrin and metallopeptidase domain 8	Adam8	proteolysis /// integrin-mediated signaling pathway /// cell-cell adhesion	metalloendopeptidase activity /// peptidase activity /// metallopeptidase activity /// zinc ion binding /// hydrolase activity /// metal ion binding /// metallopeptidase activity	plasma membrane /// integral to membrane	---	7 F3-F5	11501
103017_at	384.2	2.825	216.8	1.91858	101.4	0.913514	132.1	1.20091	AI060729	transmembrane 7 superfamily member 1	Tm7sf1	---	---	integral to membrane /// integral to membrane	---	13 A1|13 6.0 cM	83924
103012_at	213.4	1.56912	92.4	0.817699	-4.8	0.1	104.2	0.947273	AF035684	chemokine (C-C motif) ligand 21b /// chemokine (C-C motif) ligand 21a /// chemokine (C-C motif) ligand 21c (leucine)	Ccl21b /// Ccl21a /// Ccl21c	chemotaxis /// inflammatory response /// immune response /// sensory perception /// lymph node development /// induction of positive chemotaxis /// immune cell chemotaxis /// negative regulation of myeloid cell differentiation	cytokine activity /// chemokine activity /// chemokine activity	extracellular region /// extracellular space	---	4 A5|4 13.3 cM /// 4 B1|4 13.34 cM	18829 /// 20298 /// 65956
102990_at	1135	8.34559	712.2	6.30265	380.8	3.43063	201.2	1.82909	AA655199	procollagen, type III, alpha 1	Col3a1	phosphate transport /// cell adhesion	structural molecule activity /// extracellular matrix structural constituent /// extracellular matrix structural constituent conferring tensile strength	extracellular matrix (sensu Metazoa) /// collagen /// cytoplasm	Inflammatory_Response_Pathway	1 C1.1|1 25.0 cM	12825
102957_at	130.8	0.961765	114.6	1.01416	29.7	0.267568	73.2	0.665455	U20159	lymphocyte cytosolic protein 2	Lcp2	intracellular signaling cascade /// mast cell activation /// cytokine secretion	---	---	---	11 A4	16822
102940_at	283.7	2.08603	281.1	2.48761	59.1	0.532432	143.1	1.30091	U16985	lymphotoxin B	Ltb	immune response /// lymph node development	cytokine activity /// tumor necrosis factor receptor binding	extracellular space /// plasma membrane /// membrane /// integral to membrane /// integral to membrane	---	17 B1|17 19.06 cM	16994
102914_s_at	159.3	1.17132	276.7	2.44867	30.5	0.274775	66	0.6	U23778	B-cell leukemia/lymphoma 2 related protein A1a /// B-cell leukemia/lymphoma 2 related protein A1b /// B-cell leukemia/lymphoma 2 related protein A1c /// B-cell leukemia/lymphoma 2 related protein A1d	Bcl2a1a /// Bcl2a1b /// Bcl2a1c /// Bcl2a1d	apoptosis /// regulation of apoptosis /// apoptosis /// regulation of apoptosis	---	---	Apoptosis_KEGG	9|9 50.0 cM /// 9 E3.1	12044 /// 12045 /// 12046 /// 12047
102906_at	100.4	0.738235	124.6	1.10265	31	0.279279	25.7	0.233636	L38444	T-cell specific GTPase	Tgtp	response to virus /// immune response	GTP binding /// GTPase activity	intracellular	---	11 B1.2	21822
102904_at	846.6	6.225	1170.7	10.3602	293.2	2.64144	337.9	3.07182	V00833	histocompatibility 2, class II antigen E alpha	H2-Ea	defense response /// immune response /// humoral defense mechanism (sensu Vertebrata) /// humoral defense mechanism (sensu Vertebrata) /// antigen presentation, exogenous antigen /// antigen processing, exogenous antigen via MHC class II /// antigen prese	MHC class II receptor activity /// MHC class II receptor activity	lysosome /// plasma membrane /// external side of plasma membrane /// membrane /// integral to membrane /// integral to membrane	---	17 B1|17 18.7 cM	14968
102884_at	131.4	0.966176	74.3	0.657522	20.5	0.184685	39.6	0.36	U51742	inositol polyphosphate-5-phosphatase D	Inpp5d	intracellular signaling cascade /// determination of adult life span /// negative regulation of signal transduction /// humoral defense mechanism (sensu Vertebrata) /// negative regulation of granulocyte differentiation /// negative regulation of B cell p	inositol or phosphatidylinositol phosphatase activity /// protein binding /// inositol or phosphatidylinositol phosphatase activity	---	---	1 C5|1 57.0 cM	16331
102860_at	255.2	1.87647	267.4	2.36637	62.9	0.566667	13.5	0.122727	M64085	serine (or cysteine) peptidase inhibitor, clade A, member 3G	Serpina3g	apoptosis /// immune response	endopeptidase inhibitor activity /// serine-type endopeptidase inhibitor activity /// cysteine protease inhibitor activity /// peptidase activity	nucleus	---	12 E	20715
102851_s_at	289.6	2.12941	280.2	2.47965	60.7	0.546847	124.6	1.13273	M68902	protein tyrosine phosphatase, non-receptor type 6	Ptpn6	protein amino acid dephosphorylation /// intracellular signaling cascade /// cytokine and chemokine mediated signaling pathway /// protein amino acid dephosphorylation /// intracellular signaling cascade	phosphotyrosine binding /// phosphoprotein phosphatase activity /// protein tyrosine phosphatase activity /// prenylated protein tyrosine phosphatase activity /// protein binding /// hydrolase activity /// phosphoprotein phosphatase activity /// protein t	cytoplasm	/// Calcium signaling pathway /// Type I diabetes mellitus	6 F2|6 60.22 cM	15170
102843_s_at	48.1	0.353676	22.3	0.197345	-5.9	0.1	0.1	0.1	J00475	immunoglobulin heavy chain 1a (serum IgG2a)	Igh-1a	antibody-dependent cellular cytotoxicity /// positive regulation of type IIa hypersensitivity /// positive regulation of type I hypersensitivity /// phagocytosis, recognition /// phagocytosis, engulfment /// complement activation, classical pathway /// en	antigen binding /// antigen binding	multivesicular body /// integral to membrane /// immunoglobulin complex, circulating	---	12 F1|12 58.0 cM	380793
102838_at	54.2	0.398529	72.7	0.643363	2	0.1	25.8	0.234545	M36058	selectin, lymphocyte	Sell	cell adhesion	protein binding /// sugar binding	extracellular space /// external side of plasma membrane /// membrane /// integral to membrane /// integral to membrane	---	1 H2.2|1 86.6 cM	20343
102824_g_at	105.1	0.772794	113.9	1.00796	20.8	0.187387	19.6	0.178182	X67210	Immunoglobulin heavy chain (gamma polypeptide)	Ighg	---	---	---	---	12 F1	380794
102823_at	85.5	0.628676	149.6	1.32389	5	0.1	6.7	0.1	X67210	Immunoglobulin heavy chain (gamma polypeptide)	Ighg	---	---	---	---	12 F1	380794
102794_at	215.2	1.58235	157.2	1.39115	26	0.234234	80.4	0.730909	Z80112	chemokine (C-X-C motif) receptor 4	Cxcr4	patterning of blood vessels /// ameboidal cell migration /// neuron migration /// chemotaxis /// defense response /// signal transduction /// G-protein coupled receptor protein signaling pathway /// germ cell development /// brain development /// germ cel	rhodopsin-like receptor activity /// signal transducer activity /// receptor activity /// G-protein coupled receptor activity /// chemokine receptor activity /// C-C chemokine receptor activity /// C-X-C chemokine receptor activity /// purinergic nucleoti	integral to membrane /// integral to membrane	GPCRDB_Class_A_Rhodopsin-like /// Peptide_GPCRs	1 E3|1 67.4 cM	12767
102762_r_at	151.2	1.11176	270.5	2.39381	37.9	0.341441	304	2.76364	AF057527	Rhesus blood group-associated A glycoprotein	Rhag	proteolysis	cysteine-type endopeptidase activity	membrane /// membrane	---	17 B1|17 21.0 cM	19743
102759_at	168.7	1.24044	21.3	0.188496	90.8	0.818018	107	0.972727	Y13569	phosphatidylinositol 3-kinase, regulatory subunit, polypeptide 2 (p85 beta)	Pik3r2	intracellular signaling cascade /// negative regulation of anti-apoptosis /// insulin receptor signaling pathway /// regulation of phosphorylation	protein binding /// kinase activity /// phosphatidylinositol 3-kinase activity /// phosphatidylinositol 3-kinase activity	phosphoinositide 3-kinase complex /// phosphoinositide 3-kinase complex	G13_Signaling_Pathway /// Integrin-mediated_cell_adhesion_KEGG	8 B3.3|8 33.5 cM	18709
102748_at	81.9	0.602206	159	1.40708	14.5	0.130631	72.4	0.658182	U52925	coagulation factor V	F5	blood coagulation /// cell adhesion	extracellular matrix structural constituent /// copper ion binding /// copper ion binding /// oxidoreductase activity	collagen	Blood_Clotting_Cascade	1 H2.2|1 86.6 cM	14067
102745_at	63.1	0.463971	8.6	0.1	-4.9	0.1	-0.9	0.1	M18858	T-cell receptor gamma chain	Tcrg	cellular defense response	protein binding	integral to plasma membrane	---	13 10.0 cM	110067
102736_at	188.3	1.38456	196.2	1.73628	58.2	0.524324	14.5	0.131818	M19681	chemokine (C-C motif) ligand 2	Ccl2	chemotaxis /// inflammatory response /// immune response /// signal transduction /// sensory perception	G-protein-coupled receptor binding /// cytokine activity /// protein binding /// chemokine activity	extracellular region /// extracellular space /// extracellular space	---	11 C-E1|11 46.5 cM	20296
102718_at	47.1	0.346324	60.4	0.534513	7.8	0.1	8.3	0.1	AF022990	chemokine (C-C motif) receptor 5	Ccr5	chemotaxis /// defense response /// signal transduction /// G-protein coupled receptor protein signaling pathway	rhodopsin-like receptor activity /// signal transducer activity /// receptor activity /// G-protein coupled receptor activity /// C-C chemokine receptor activity /// C-C chemokine receptor activity /// C-C chemokine receptor activity	cell surface /// integral to membrane /// integral to membrane	GPCRDB_Class_A_Rhodopsin-like /// Peptide_GPCRs	9 72.0 cM	12774
102712_at	4392.3	32.2963	3504.3	31.0115	99.2	0.893694	14.7	0.133636	X03505	serum amyloid A 3	Saa3	acute-phase response	lipid transporter activity	extracellular region /// extracellular space /// extracellular space	---	7 B3|7 23.5 cM	20210
102657_at	85.2	0.626471	80.1	0.70885	20.2	0.181982	31.2	0.283636	X58250	H2.0-like homeo box 1 (Drosophila)	Hlx1	transcription /// regulation of transcription, DNA-dependent /// regulation of transcription	DNA binding /// transcription factor activity	nucleus /// transcription factor complex	---	1 H5|1 99.5 cM	15284
102641_at	503.1	3.69926	439.6	3.89027	81.8	0.736937	138.5	1.25909	L03215	SFFV proviral integration 1	Sfpi1	transcription /// regulation of transcription, DNA-dependent /// lymphocyte differentiation /// macrophage differentiation /// granulocyte differentiation /// positive regulation of transcription, DNA-dependent /// regulation of transcription, DNA-depende	DNA binding /// transcription factor activity /// RNA binding /// transcriptional activator activity /// protein binding /// protein binding /// DNA binding /// transcription factor activity	nucleus /// transcription factor complex /// nucleus	---	2 E3|2 47.5 cM	20375
102638_at	-2.6	0.1	70.8	0.626549	-33.8	0.1	20.6	0.187273	AB015224	cystatin F (leukocystatin)	Cst7	---	endopeptidase inhibitor activity /// cysteine protease inhibitor activity	extracellular space	---	2 G1-G3	13011
102416_at	11.7	0.1	6.3	0.1	59.3	0.534234	85.2	0.774545	M64863	cytochrome P450, family 17, subfamily a, polypeptide 1	Cyp17a1	electron transport /// C21-steroid hormone biosynthesis	monooxygenase activity /// steroid 17-alpha-monooxygenase activity /// iron ion binding /// oxidoreductase activity /// heme binding /// metal ion binding /// steroid 17-alpha-monooxygenase activity	mitochondrion /// membrane	Glucocorticoid_Mineralocorticoid_Metabolism /// Steroid_Biosynthesis	19 C3|19 46.0 cM	13074
102372_at	100.7	0.740441	144.7	1.28053	23.7	0.213514	26.8	0.243636	M90766	immunoglobulin joining chain	Igj	humoral immune response	antigen binding	extracellular space	---	5 E1	16069
102366_at	3	0.1	25.6	0.226549	65.2	0.587387	153.1	1.39182	AA718169	resistin	Retn	---	hormone activity	extracellular region /// extracellular space /// extracellular region	---	8 A1|8 0.37 cM	57264
102337_s_at	227	1.66912	211.3	1.86991	48.3	0.435135	43.1	0.391818	M31312	Fc receptor, IgG, low affinity IIb	Fcgr2b	negative regulation of type I hypersensitivity /// phagocytosis, engulfment /// defense response /// immune response /// cell surface receptor linked signal transduction /// humoral defense mechanism (sensu Vertebrata) /// negative regulation of B cell pr	receptor activity /// receptor signaling protein activity /// IgG binding /// IgG binding	integral to plasma membrane /// external side of plasma membrane /// integral to membrane /// integral to membrane	---	1 H3|1 92.3 cM	14130
102330_at	59.5	0.4375	82.2	0.727434	-1.5	0.1	-9.1	0.1	D86382	allograft inflammatory factor 1	Aif1	actin filament bundle formation	calcium ion binding /// protein binding /// calcium ion binding	ruffle /// phagocytic cup /// cytoplasm /// actin filament	---	17 B1|17 19.05 cM	11629
102326_at	143.6	1.05588	169.9	1.50354	30.9	0.278378	81.4	0.74	AB002664	neutrophil cytosolic factor 2	Ncf2	NADP catabolism /// superoxide metabolism	superoxide-generating NADPH oxidase activity /// binding	cytosol	---	1 G3|1 76.1 cM	17970
102323_at	97.7	0.718382	64.7	0.572566	29.8	0.268468	22.5	0.204545	AJ002272	huntingtin-associated protein 1	Hap1	vesicle transport along microtubule	protein binding	cytoplasmic membrane-bound vesicle	---	11 D|11 60.0 cM	15114
102282_g_at	9.8	0.1	44.1	0.390265	24.9	0.224324	8.8	0.1	L24495	---	---	---	---	---	---	---	---
102279_at	109.6	0.805882	106.6	0.943363	14.7	0.132432	65.5	0.595455	AW046479	ubiquitin-activating enzyme E1-like	Ube1l	ubiquitin cycle /// modification-dependent protein catabolism /// protein modification	ligase activity /// ISG15 activating enzyme activity /// catalytic activity /// ubiquitin activating enzyme activity /// ubiquitin-like activating enzyme activity	---	Proteasome_Degradation	9 F2|9 60.0 cM	74153
102264_at	162	1.19118	162.3	1.43628	36.7	0.330631	41	0.372727	AF099972	schlafen 1	Slfn1	G1/S transition of mitotic cell cycle /// cell cycle arrest /// negative regulation of cell proliferation	---	---	---	11 C|11 48.0 cM	20555
102251_at	73.2	0.538235	56.5	0.5	60.5	0.545045	19.3	0.175455	AF047714	transient receptor potential cation channel, subfamily M, member 1	Trpm1	---	receptor activity	---	---	7 B5|7 27.0 cM	17364
102241_f_at	44.1	0.324265	7.6	0.1	34.5	0.310811	132.9	1.20818	AF107298	transcription factor 7-like 2, T-cell specific, HMG-box	Tcf7l2	transcription /// regulation of transcription, DNA-dependent /// Wnt receptor signaling pathway /// positive regulation of transcription from RNA polymerase II promoter /// regulation of transcription, DNA-dependent	DNA binding /// transcription factor activity /// protein binding	nucleus /// transcription factor complex /// nucleus	---	19 D2|19 53.0 cM	21416
102239_at	46	0.338235	59	0.522124	-65	0.1	-70	0.1	M90397	B-cell leukemia/lymphoma 3	Bcl3	transcription /// regulation of transcription, DNA-dependent /// regulation of transcription, DNA-dependent	DNA binding /// transcription factor activity	nucleus	---	7 A2|7 6.5 cM	12051
102226_at	369	2.71324	180.7	1.59912	82.1	0.73964	103.9	0.944545	AF017639	carboxypeptidase X 2 (M14 family)	Cpxm2	proteolysis /// cell adhesion /// proteolysis	carboxypeptidase activity /// carboxypeptidase A activity /// protein binding	extracellular space /// extracellular space	---	7 F4	55987
102218_at	25.6	0.188235	50.3	0.445133	-3.2	0.1	4.8	0.1	X54542	interleukin 6	Il6	programmed cell death, neutrophils /// programmed cell death, neutrophils /// acute-phase response /// immune response /// negative regulation of chemokine biosynthesis /// negative regulation of chemokine biosynthesis	cytokine activity /// interleukin-6 receptor binding /// protein binding /// growth factor activity /// cytokine activity	extracellular region /// extracellular space /// extracellular space	Inflammatory_Response_Pathway /// Smooth_muscle_contraction	5 B1|5 17.0 cM	16193
102198_at	160.2	1.17794	109.6	0.969912	30.5	0.274775	108.9	0.99	AF042487	potassium intermediate/small conductance calcium-activated channel, subfamily N, member 4	Kcnn4	transport /// ion transport /// potassium ion transport /// positive regulation of protein secretion	ion channel activity /// voltage-gated potassium channel activity /// potassium channel activity /// calmodulin binding /// calcium-activated potassium channel activity /// calcium-activated potassium channel activity	integral to plasma membrane /// voltage-gated potassium channel complex /// membrane /// integral to membrane /// integral to membrane	---	7 A3	16534
102157_f_at	26	0.191176	51.6	0.456637	4.6	0.1	6.4	0.1	M15520	recombinant antineuraminidase single chain Ig VH and VL domains	LOC56304	---	antigen binding	---	---	6 C1	56304
102156_f_at	1679.1	12.3463	2145.3	18.985	361.2	3.25405	565.6	5.14182	M80423	immunoglobulin kappa chain, constant region /// immunoglobulin kappa chain variable 21 (V21) /// immunoglobulin kappa chain variable 28 (V28) /// similar to anti-glycoprotein-B of human Cytomegalovirus immunoglobulin Vl chain /// immunoglobulin kappa chai	Igk-C /// Igk-V21 /// Igk-V28 /// LOC243469 /// Igk-V8 /// LOC545854	---	antigen binding /// receptor activity	---	---	6 C|6 30.0 cM /// 6 30.0 cM /// 6 C1|6 30.0 cM /// 6 C1	16071 /// 16098 /// 16114 /// 243469 /// 384422 /// 545854
102155_f_at	-7.6	0.1	44.1	0.390265	-23.9	0.1	-7.8	0.1	K03461	recombinant antineuraminidase single chain Ig VH and VL domains /// similar to immunoglobulin light chain precursor	LOC56304 /// LOC434031	---	antigen binding	---	---	6 C1	434031 /// 56304
102154_f_at	6	0.1	36.7	0.324779	-1.2	0.1	-1.5	0.1	M13284	immunoglobulin kappa chain variable 8 (V8)	Igk-V8	---	antigen binding /// receptor activity	---	---	6 C1|6 30.0 cM	384422
102151_at	24.9	0.183088	43.4	0.384071	34.6	0.311712	2.2	0.1	L10084	adrenergic receptor, beta 1	Adrb1	signal transduction /// G-protein coupled receptor protein signaling pathway	rhodopsin-like receptor activity /// signal transducer activity /// receptor activity /// G-protein coupled receptor activity /// adrenoceptor activity /// beta-adrenergic receptor activity /// beta1-adrenergic receptor activity /// beta1-adrenergic recep	integral to membrane /// integral to membrane	GPCRDB_Class_A_Rhodopsin-like /// GPCRDB_Other /// Monoamine_GPCRs /// Calcium_regulation_in_cardiac_cells	19 D2|19 51.0 cM	11554
102123_at	120.5	0.886029	53.5	0.473451	30.9	0.278378	-0.5	0.1	Z31689	lysosomal acid lipase 1	Lip1	lipid metabolism /// lipid catabolism	catalytic activity /// sterol esterase activity /// hydrolase activity /// carboxylic ester hydrolase activity	extracellular space /// lysosome	---	19 C1	16889
102114_f_at	385.9	2.8375	386.5	3.42035	108.2	0.974775	85.3	0.775455	AI326963	angiopoietin-like 4	Angptl4	negative regulation of apoptosis /// response to hypoxia /// negative regulation of apoptosis /// positive regulation of angiogenesis /// negative regulation of lipoprotein lipase activity /// cellular response to starvation /// positive regulation of lip	enzyme inhibitor activity /// enzyme inhibitor activity	extracellular space /// extracellular space /// extracellular region /// extracellular region	---	17 B1	57875
102104_f_at	268.3	1.97279	278.8	2.46726	70.9	0.638739	64.4	0.585455	AI504305	---	---	---	---	---	---	---	---
102076_at	123	0.904412	91	0.80531	7.1	0.1	28.9	0.262727	AJ235940	Immunoglobulin light chain V region	---	---	---	---	---	6 C1	381781
102025_at	59.4	0.436765	203.6	1.80177	0.9	0.1	-2.8	0.1	AF030636	chemokine (C-X-C motif) ligand 13	Cxcl13	chemotaxis /// inflammatory response /// immune response /// sensory perception /// lymph node development	cytokine activity /// chemokine activity	extracellular region /// extracellular space	---	5 E3	55985
102021_at	354	2.60294	413.7	3.66106	107.7	0.97027	81.6	0.741818	M27960	interleukin 4 receptor, alpha	Il4ra	immune response /// cell surface receptor linked signal transduction	receptor activity /// hematopoietin/interferon-class (D200-domain) cytokine receptor activity /// interleukin receptor activity /// protein binding	extracellular space /// integral to plasma membrane /// membrane /// integral to membrane	Inflammatory_Response_Pathway	7 F3|7 62.0 cM	16190
102018_at	157	1.15441	46.1	0.407965	40.5	0.364865	63.5	0.577273	AI854879	CCR4-NOT transcription complex, subunit 3	Cnot3	transcription /// regulation of transcription, DNA-dependent /// regulation of transcription	protein binding /// transcription regulator activity	nucleus	---	3 F2.1	232791
102012_at	394.4	2.9	386.4	3.41947	107.3	0.966667	230.4	2.09455	AB014485	src family associated phosphoprotein 2	Scap2	negative regulation of cell proliferation	---	cytoplasm /// plasma membrane	---	6 B3	54353
101972_at	204	1.5	349	3.0885	20.8	0.187387	137.2	1.24727	D88899	napsin A aspartic peptidase	Napsa	proteolysis	aspartic-type endopeptidase activity /// pepsin A activity /// peptidase activity /// hydrolase activity	extracellular space	---	7 B3	16541
101923_at	507.3	3.73015	450.1	3.98319	87.6	0.789189	93.1	0.846364	U34277	phospholipase A2, group VII (platelet-activating factor acetylhydrolase, plasma)	Pla2g7	inflammatory response /// lipid catabolism	catalytic activity /// 1-alkyl-2-acetylglycerophosphocholine esterase activity /// hydrolase activity	extracellular space /// 2-acetyl-1-alkylglycerophosphocholine esterase complex	---	17 C	27226
101908_s_at	23.7	0.174265	44.7	0.395575	26.8	0.241441	12.3	0.111818	AF101164	CEA-related cell adhesion molecule 1 /// CEA-related cell adhesion molecule 2	Ceacam1 /// Ceacam2	---	receptor activity /// IgG binding	integral to membrane /// cell surface	---	7 A3|7 5.5 cM	26365 /// 26367
101903_at	40.4	0.297059	32.3	0.285841	171.7	1.54685	124.6	1.13273	U76371	SET and MYND domain containing 1	Smyd1	chromatin remodeling /// transcription /// regulation of transcription, DNA-dependent /// heart development /// ATP synthesis coupled proton transport /// negative regulation of transcription	DNA binding /// transcription corepressor activity /// protein binding /// metal ion binding /// hydrogen-transporting ATP synthase activity, rotational mechanism /// hydrogen-transporting ATPase activity, rotational mechanism /// zinc ion binding	nucleus /// cytoplasm /// membrane /// proton-transporting two-sector ATPase complex /// nucleus	---	6 C1|6 30.5 cM	12180
[truncated: 71 more rows]
