# Supplementary material for: Identification of arthritis-related gene clusters by microarray analysis of two independent mouse models for rheumatoid arthritis
Source: Arthritis Res Ther. 2006 Jun 28;8(4):R100. doi: 10.1186/ar1985 (PMC1779393; doi:10.1186/ar1985)
Supplement: Additional File 2 — An Excel file containing a table that lists five hundred fifty-four non-redundant genes, the expression of which significantly changed in both models. [file ar1985-S2.xls]

## Sheet: List
Table 1. Significant genes in expression between arthritic mice and normal mice
n, numbers of oligonucleotides derived from different clones of the same gene; SEM, standard error of mean.
550 Positive Significant Genes
Gene Name	Gene ID	Score(d)	Fold Change	SEM	n	q-value (%)	Cytoband
Saa3	X03505	36.3367	61.6236			0.76962	7 B2
Cxcl5	U27267	12.3897	47.0171			0.76962	5 E1
Igh-4	V00793	10.2889	38.7873			0.76962	Un
Mmp3	X66402	20.368	16.5884			0.76962	9 A1
Cxcl1	J04596	10.629	15.2876	9.76974	2	0.76962	5 E1
---	AI156274	5.03412	14.9305			0.76962	Un
Glipr2	AA983101	3.6099	13.6884			1.2235	4 B1
Kcnj15	AW261600	4.13274	13.4983			0.891896	16 C4
Col4a2	AW213836	3.93875	11.2861			0.891896	8 A1.1
Cxcl13	AF030636	1.28518	11.1927			7.10161	5 E3
Csf3r	M58288	5.95324	9.50386			0.76962	4 D2.2
Wisp2	AF100778	2.53378	9.38302			3.1811	2 H3
Ccl8	AB023418	4.95551	9.15463			0.76962	11 B5
Saa2	U60438	4.49205	9.10146			0.891896	7 B2
Gbp1	M55544	2.07183	9.03589			4.25497	3 H1
2410056D06	AV100106	5.82605	8.54294			0.76962	Un
Clecsf8	AF061272	8.16619	7.91955			0.76962	6 F2
Psmb9	D44456	2.64416	7.65227			2.95387	17 B1
---	AA960103	5.41224	7.6449			0.76962	4
Ighg	X67210	2.50615	7.31702	2.44583	2	3.24346	12 F1
D130007C19Rik	AI467036	2.15248	7.23136			3.81731	4
Fgf10	AV333344	1.48136	7.1946			6.06919	13 D2.3
C1qtnf3	AI315647	1.42867	7.01753			6.12509	15 A1
Ccr5	AV370035	3.06035	6.86976	2.46558	2	3.26975	9 F4
Col4a6	AI327133	2.76108	6.8553			2.67796	X F1
Igk-VJ	U55641	1.14367	6.83547	0.431775	2	7.10161	6 C1
1110012D08Rik	AW060770	3.9095	6.80584			0.891896	10 D3
1810019A08Rik	AI847688	2.50382	6.60008			3.1811	3 F2.1
2210417C16	AV081039	2.02609	6.50889			4.25497	Un
Ifitm1	AW123191	6.30973	6.44002			0.76962	7 F5
Ccr6	AJ222714	4.83929	6.39029			0.891896	17 A1
Tslpr	AI851919	1.92911	6.38951			4.25497	5 F
Il1b	M15131	2.78034	6.36913			2.67796	2 F1
Igh-V7183	X94418	3.93696	6.28555			0.891896	12 F1
Prg	M34603	6.03274	6.22923			0.76962	10 B4
Lilrb4	U05894	2.19264	6.20343			3.81731	10 B4
Serpina3g	M64085	4.02744	6.15445			0.891896	12 E
Hipk2	AI957120	4.25954	6.09214			0.891896	6 B
1110030J09Rik	AI606877	2.43405	6.08791			3.1811	11 B3
Fcgr1	AV092959	4.40099	6.08543			0.891896	3 F2.1
Atp1a3	AI837081	13.2449	5.9795			0.76962	7 A3
Ptx3	X83601	1.11109	5.89833			7.10161	3 E1
Tnfsf11	AF019048	4.30652	5.88432			0.891896	14 D3
Ly86	AB007599	2.4925	5.88195			3.1811	13 A3.3
Aif1	D86382	1.88789	5.82467			4.38619	17 B1
2410001H22	AV094515	3.07742	5.73802			2.10072	Un
Slfn2	AF099973	6.82863	5.658	1.0192	2	0.76962	11 C
Saa1	M13521	2.13673	5.62404			4.25497	7 B2
Nek6	AA000177	4.10472	5.6144			0.891896	2 B
C1qtnf6	AI853798	2.27601	5.51781			3.81731	15 E1
Ifi47	M63630	1.43742	5.47496			6.12509	11 B1.2
Slpi	AF002719	13.7024	5.4647	1.31923	2	0.76962	2 H
Bcl2a1a	U23781	1.96417	5.45679			4.25497	Un
BC055915	AV306600	14.5223	5.45571			0.76962	1 A2
Nfam1	AA217256	1.37798	5.45567			6.12509	15 E2
1700017B05Rik	AV324563	2.98621	5.42945			2.52616	9 C
AI426318	AA763576	2.19267	5.36177			3.81731	7 E1
Fcer1g	AV012229	2.22147	5.35874			3.81731	Un
---	AU023447	2.57935	5.23702			2.95387	15
Pcsk5	D12619	3.42082	5.14643			1.37313	19 B
Mfap4	AV366654	1.70378	5.13317			4.68533	11 B2
Slc39a14	AI156718	3.4673	4.97347			1.37313	14 D1
A530058D14	AA175284	2.76744	4.9694			2.67796	11 C
Apobec1	U22262	8.37379	4.94906			0.76962	6 F2
Ccl7	X70058	3.2386	4.93889			1.37313	11 B5
Mdk	M34094	1.6984	4.92845			4.68533	2 E1
Cthrc1	AI847474	2.26428	4.92452			3.81731	15 B3.1
H2-Q8	D90146	3.13424	4.91026			1.94761	17 B1
4930544G21Rik	AI852954	1.26859	4.8595			7.10161	1 C5
4833405L11Rik	AV248267	3.62553	4.84922			1.2235	12 A1.3
Il18bp	AB019505	1.95785	4.7663			4.25497	7 F1
Ccl2	M19681	3.29407	4.75635			1.37313	11 B5
Pla2g7	U34277	12.6462	4.71604			0.76962	17 B3
Bst2	AW120709	1.94701	4.69211			4.25497	8 B3.3
Eat2	AF020263	2.43987	4.68939			3.1811	1 H3
Myo1f	X97650	3.14747	4.59167			1.94761	17 B1
Sfrp2	U88567	4.48701	4.57604			0.891896	3 E3
Iigp1	AJ007971	1.67878	4.56414			4.68533	18 D3
Ms4a4d	AI509811	4.48619	4.5556			0.891896	19 A
Atox1	AU067629	1.12593	4.54452			7.10161	11 B1.3
Smoc1	AI848508	2.87726	4.51348			2.60746	12 C3
---	AA260894	1.85157	4.51256			4.38619	10 B4
Rrad	AF084466	3.12031	4.50051			1.94761	8 D3
Adamts12	AI153747	2.57434	4.50002			2.95387	15 A1
Igk-V23	U48716	2.30176	4.4943	1.06297	2	3.60442	6 C1
Ms4a6d	AI447446	4.28111	4.48791			0.891896	19 A
Hcls1	X84797	3.49888	4.4762			1.37313	16 B
Adam8	X13335	6.74187	4.4719			0.76962	7 F4
Phf1	AB011550	2.50584	4.46031			3.1811	17 A3.3
Pcsk7	U48830	2.88259	4.43577			2.60746	9 A5.2
Igj	M90766	2.05195	4.42081			4.25497	5 E1
Igk-V8	U62386	2.99146	4.40788			2.52616	6 C1
Slc43a2	AI848157	1.70365	4.39416			4.68533	11 B5
AI451557	AI593556	1.5112	4.38371			6.06919	8 C5
Matn4	AJ010984	1.53464	4.38287			6.06919	2 H3
A630052C17Rik	AI315212	1.86047	4.34805			4.38619	11 A3.3
Csf2rb1	AI848964	2.70347	4.34319	0.1595	2	2.95902	15 E1
Tnfrsf21	AI850244	2.68607	4.31351			2.95387	17 C
Arl11	AI154756	4.50387	4.31194			0.891896	14 C3
Bcl3	M90397	1.63022	4.3018			5.6476	7 A2
Tlr2	AA863729	5.30708	4.29787			0.76962	3 E3
1600014C10Rik	AI462391	1.9991	4.28963			4.25497	7 B1
Fcgr2b	M31312	6.35746	4.2796			0.76962	1 H3
AB124611	AA178128	4.53294	4.26978			0.891896	9 A3
Ptpn8	M90388	3.02238	4.26055			2.10072	3 F3
H2-Bf	AF049850	6.04329	4.25284			0.76962	17 B1
Tlr1	AA616250	2.95284	4.18556			2.52616	5 C3.1
Ddah1	AW050362	2.35525	4.18005			3.1811	3 H3
Ust	AI840953	1.31641	4.14837			7.10161	10 A1
C2	AV290571	1.32694	4.142			7.10161	17 B1
Bcl2a1a	U23778	1.78344	4.1382			4.38619	9 E3.3
Tnfaip6	U83903	1.35922	4.13005			7.10161	2 C1.1
Igk-V	AJ235940	2.24709	4.11012	0.603405	2	4.23737	6 C1
Gpcr25	U39827	1.47208	4.10899			6.06919	12 E
Fgr	X52191	2.73657	4.10215			2.67796	4 D2.3
Prps1	AV297834	2.8558	4.09828			2.60746	X F1
Chi3l1	X93035	1.74654	4.09397			4.68533	1 E4
Cxcl14	AW120786	2.52675	4.08375			3.1811	13 B1
---	AI427568	1.12965	4.07063			7.10161	12 D3
Pirb	AF038149	3.28732	4.06771	0.388115	2	1.92288	7 A1
Fpr1	L22181	1.26694	4.03576			7.10161	17 A3.1
H2-DMa	U35323	3.07709	4.0232			2.10072	17 B1
H2-Ab1	M21932	3.24216	4.02241			1.37313	17 B1
C230080I20Rik	AA108381	1.11693	3.9881			7.10161	6 G3
Irg1	AI323667	1.23361	3.98775			7.10161	14 E2.3
Maz	L04649	1.32228	3.97843			7.10161	7 F4
Itga5	X79003	1.94369	3.94727			4.25497	15 F3
Sirpb	AW214591	3.01292	3.94094			2.52616	3 A1
Btbd14a	AW122114	2.78028	3.93642			2.67796	2 A3
Aebp1	AF053943	2.44596	3.92699	0.110765	2	3.1811	11 A1
Ccr1	AI481632	1.39478	3.92166			6.12509	9 F4
Ms4a6c	AA790755	2.18263	3.91218	1.23342	2	3.67003	19 A
Tmc6	AI874754	1.74366	3.90817			4.68533	11 E2
Csf2rb2	M29855	4.3047	3.90668			0.891896	15 E1
H2-DMb1	U35330	1.91647	3.90343	0.86288	2	4.73246	17 B1
Efemp2	AW210333	2.85671	3.90147			2.60746	19 A
Gm 877	AV307978	1.63152	3.84807			5.6476	11 B1.1
Pcdha11	AB008182	3.04377	3.84662			2.10072	18 B3
Apoc2	Z22216	1.83705	3.80311			4.38619	Un
Sfpi1	L03215	7.19722	3.80232			0.76962	2 E1
Pik3r5	AW208422	5.673	3.80194			0.76962	11 B3
Ccl5	AF065947	1.12977	3.79632			7.10161	11 C
---	AI666735	1.3422	3.76605			7.10161	X D
Hck	J03023	2.08122	3.7626			4.25497	2 H1
Emr1	X93328	2.80215	3.74347			2.67796	17 D
Igk-V1	U60442	2.05384	3.73756			4.25497	6 C1
Slfn1	AF099972	4.09488	3.73559			0.891896	11 C
---	M80423	3.21991	3.73175			1.37313	6 C1
Il8rb	L13239	2.52216	3.71782			3.1811	1 C4
Igk-VJ5	X00651	3.01014	3.71349			2.52616	6 C1
Cdc37l	AV351845	2.92065	3.71201			2.52616	19 C2
Spon1	AW124931	3.50612	3.69331			1.2235	7 E3
---	AW122102	1.78965	3.68963			4.38619	18 E3
Vav1	X64361	2.64273	3.67084	0.237635	2	2.92953	17 D
Il4ra	M27960	3.49157	3.65869			1.37313	7 F3
Crlf1	AA270365	1.96098	3.64368			4.25497	8 B3.3
---	AI504305	4.47573	3.62692			0.891896	Un
Uts2r	AI326966	1.80504	3.61765			4.38619	11 E2
4930408G01	AV260031	1.23752	3.61216			7.10161	Un
D930038M13Rik	AI843572	7.9155	3.60152			0.76962	16 C1.1
Timp1	V00755	4.66347	3.5931			0.891896	X A1.3
Lip1	Z31689	1.46286	3.59291			6.06919	19 C1
Tgtp	L38444	2.25673	3.58907			3.81731	11 B1.2
Angptl4	AI326963	5.38431	3.57545			0.76962	17 B1
Pira6	U96682	2.66341	3.56656			2.95387	7 A1
---	AA457902	1.13853	3.56168			7.10161	4 D3
Gp38	M73748	2.18745	3.53717			3.81731	4 E1
C1r	AI132585	3.38592	3.53209	0.353223	3	2.47713	6 F2
4833424O15Rik	AI849449	2.83357	3.52658			2.60746	3 G2
BC037704	AI647512	2.33729	3.50264			3.1811	19 C3
H2-Q10	M27134	4.50883	3.50148			0.891896	17 B1
Mipep	AV125567	1.31473	3.48316			7.10161	14 C3
Gpm6b	AI839754	5.33674	3.47285			0.76962	X F5
Oasl2	AW211637	2.18774	3.46794			3.81731	5 F
Pdgfrl	AI197339	2.42706	3.4484			3.1811	8 A4
Fes	X12616	2.20858	3.4437			3.81731	7 D1
Unc93b	AW215456	1.51603	3.44125			6.06919	19 A
C5	AI413901	1.21823	3.42588			7.10161	2 A3
Selp	M72332	6.525	3.42491			0.76962	1 H2.2
BC018601	AI593894	3.17356	3.4065			1.94761	11 A1
Hp	M96827	18.7961	3.40558			0.76962	8 D3
Lcn11	AW047986	1.87902	3.39109			4.38619	2 A3
---	AI557943	3.13934	3.38692			1.94761	6 A1
Fmnl	AF006466	2.89245	3.37785			2.60746	11 D
Nbeal2	AW122131	3.38738	3.373			1.37313	9 F2
Epb4.1l3	AI835976	5.0015	3.37044	0.222616	3	1.97514	17 E1.2
---	AV315963	3.85691	3.36927			0.891896	Un
Gmds	AI747296	1.20521	3.36762			7.10161	13 A3.2
Cpxm1	AF077738	1.51029	3.36572			6.06919	2 F1
Rab6ip2	AW123950	2.33174	3.36455			3.1811	6 F1
Mpeg1	L20315	7.95118	3.36441			0.76962	19 A
Tyrobp	AF024637	6.10768	3.35926			0.76962	7 B
2510015F01Rik	AW122271	6.56916	3.35156			0.76962	14 A3
Arg2	AF032466	2.85755	3.34163			2.60746	12 C3
---	AW121671	1.26171	3.33909			7.10161	17 A3.3
Bub3	AI837070	2.1206	3.33879			4.25497	7 F3
3110070M22Rik	AV282762	2.61017	3.33874			2.95387	Un
Pik3cd	AW124359	1.83576	3.33782			4.38619	4 E2
Adam28	U06146	1.53879	3.32886			6.06919	14 D1
Scarf1	AA986099	1.31229	3.32885			7.10161	11 B5
Sla	AI120030	1.55319	3.32282	0.1362	2	5.40521	15 D2
Pitpnm	AF006467	2.1334	3.31923			4.25497	19 A
1500005P14Rik	AI845672	2.27695	3.31764			3.81731	7 A3
Rbp1	X60367	3.69638	3.30939			0.891896	9 E3.3
Pira3	U96684	7.59356	3.30904			0.76962	7 A1
1700023M03Rik	AI605156	2.41198	3.30704			3.1811	10 C2
Ddb2	AW061158	3.6329	3.27223			1.2235	2 E1
Nup43	AV295657	3.88632	3.27034			0.891896	10 A1
Gp49a	U05265	2.08448	3.26761			4.25497	10 B3
Pdcd1lg1	AI645624	1.33116	3.26561			7.10161	19 C1
Tfpi2	D50586	1.54718	3.2528			6.06919	6 A1
Serpine1	M33960	1.922	3.25081			4.38619	5 G2
Fos	V00727	2.72027	3.2508			2.67796	12 D1
Igsf7	AW060457	3.66827	3.24909			1.2235	11 E2
D330001F17Rik	AV173777	1.3621	3.24512			7.10161	15 D3
1700121M12	AV209863	1.32438	3.24434			7.10161	Un
Rasl12	AA637241	1.10822	3.244			7.10161	9 C
Gng2	AW123750	1.35585	3.2253			7.10161	14 A2
Tnfrsf1b	X87128	6.19328	3.21861			0.76962	4 E1
Cd38	AA929177	8.72061	3.21422			0.76962	5 B3
Tcirg1	AI286861	3.03244	3.21391			2.10072	19 A
Socs3	U88328	3.87625	3.21215	0.0684	2	1.49631	11 E2
Igfbp4	X76066	4.89393	3.20946			0.891896	11 D
Faf1	AI843154	2.91248	3.20735			2.52616	4 C7
Rasip1	AI853551	1.47769	3.20531			6.06919	7 B2
Tnn	AI852894	1.54573	3.20174			6.06919	1 H2.1
Kdap	D88899	1.48011	3.19832			6.06919	7 B3
C730049O14Rik	AA606637	1.96573	3.18782			4.25497	18 A2
Ccr2	U56819	1.53228	3.186			6.06919	9 F4
C3ar1	U77461	3.89045	3.17858			0.891896	6 F2
2010005H15Rik	AV063097	1.49433	3.17359			6.06919	16 B3
Upp1	D44464	1.74725	3.17059			4.68533	11 A1
Rps14	AV210815	1.94709	3.1698			4.25497	18 E1
Gbp3	AW047476	1.32791	3.16441			7.10161	3 H1
Atbf1	D26046	1.85894	3.15715			4.38619	8 E1
Igk-V10	U10410	1.82052	3.15698			4.38619	6 C1
Rassf2	AI852669	3.81011	3.15115	0.72165	2	3.41941	2 F2
Ptpns1	AB018194	4.68203	3.14724	0.274672	2	3.86001	2 F1
Sele	M80778	1.71595	3.14321			4.68533	1 H2.2
---	AF036736	1.67976	3.12732			4.68533	Un
Srcasm	AV333633	1.82221	3.11986			4.38619	11 D
B230106I24Rik	AI849446	1.40368	3.11479			6.12509	3 A3
Il6ra	X51975	1.89399	3.11453			4.38619	3 F1
Sell	M36058	1.41314	3.11435			6.12509	1 H2.2
Mbtps1	AV004368	2.02354	3.11221			4.25497	8 E1
Col14a1	AV290418	5.43557	3.10391	0.10442	2	0.830758	15 D
Zfp637	AV111095	2.20028	3.09143			3.81731	6 F1
D430040L24Rik	AI462744	5.33412	3.08711			0.76962	5 E2
Cxcr4	Z80112	2.66576	3.08089			2.95387	1 E3
Lhfpl2	AV149702	6.27234	3.08021			0.76962	13 C3
AW112010	AA958903	1.12937	3.07588			7.10161	19 A
1200002N14Rik	AI527656	17.2661	3.06484			0.76962	10 C1
Adck2	AW122619	1.31193	3.06206			7.10161	6 B1
Gbp2	AJ007970	1.55983	3.05418			6.06919	3 H1
Fpgs	AW045788	2.69897	3.05082			2.95387	2 B
2810443D04	AV145474	3.09797	3.04853			2.10072	Un
Mfap2	L23769	1.4663	3.04038			6.06919	4 D3-E1
Dmxl2	AI844298	1.79257	3.03428	0.20282	2	5.01689	9 B
Col5a1	AB009993	1.70822	3.03178			4.68533	2 A3
5730527A10	AV305286	1.35422	3.02153			7.10161	Un
H2-Aa	X52643	2.79123	3.02006			2.67796	17 B1
Cxcl16	AW122516	3.6905	3.01675			1.2235	11 B4
Ctss	AJ223208	7.08018	3.01395			0.76962	3 F2.1
Kng	AI786089	4.1565	3.00538			0.891896	16 A1
---	AF042798	1.73656	3.00361			4.68533	12 F2
Dbccr1	AI835337	1.37116	3.00193			7.10161	4 C2
Dido1	AI642761	1.31601	3.00175			7.10161	2 H4
Ptprc	M14343	1.59888	2.99163			5.6476	1 E4
Slc29a3	AW123207	1.3868	2.99134			6.12509	10 B4
Col5a3	AA734782	4.97926	2.98829			0.76962	9 A3
2410024N18Rik	AA915488	1.35165	2.98642			7.10161	5 G3
Clecsf6	AJ133533	1.45585	2.98498			6.12509	6 F2
AI317395	AV026792	2.4011	2.98444			3.1811	10 B1
Bcat1	U42443	1.7602	2.98274			4.38619	6 G3
Inpp5d	U51742	1.87279	2.98099			4.38619	1 D
Grn	AV153179	7.13285	2.98095			0.76962	11 D
Lbp	X99347	3.60215	2.97968	0.608075	2	3.41941	2 H1
2810043G13Rik	AV138533	1.82363	2.97536			4.38619	4 D3
---	AV225651	2.0072	2.96294			4.25497	Un
---	AW124219	2.10017	2.95675			4.25497	18 B2
Gmip	AI152195	1.98571	2.94283			4.25497	8 B3.3
Hdc	X57437	1.9065	2.93608			4.38619	2 F1
---	AA673658	1.54865	2.93138			6.06919	6 E3
Pglyrp	AV092014	2.11014	2.92685	0.096265	2	4.03614	7 A3
Lsp1	AV122642	4.10218	2.92453	0.321105	2	1.43517	7 F5
Col5a2	AI155242	4.00551	2.91706			0.891896	1 C1
Cacna1b	AW120684	1.19841	2.91562			7.10161	2 A3
Evi2b	AI646968	1.41321	2.90713			6.12509	11 B5
Slfn4	AF099977	2.14459	2.90586			4.25497	11 C
Msr1	M59446	1.40823	2.90354	0.58075	2	6.5854	8 A4
H2-Ea	V00833	2.48291	2.90293			3.1811	17 B1
Pip5k1c	AI447297	4.04138	2.89691			0.891896	10 C1
A530023O14Rik	AI447480	1.46015	2.89679			6.06919	7 E2
Selpl	X91144	3.02471	2.89477			2.10072	5 F
AI132321	AW123773	2.62276	2.89445	0.284735	2	2.89428	12 F1
6330416G13Rik	AI849583	1.36816	2.88367			7.10161	4 B3
Man2b2	AW050022	1.8179	2.88135			4.38619	5 B2
Itgam	X07640	1.56058	2.87836			6.06919	7 F4
D19Ertd386e	AA290370	2.06517	2.87528			4.25497	19 C3
---	L28060	1.22362	2.87471			7.10161	Un
Hlx	X58250	2.47055	2.86784			3.1811	1 H5
5830417I10Rik	AW125249	1.48051	2.86597			6.06919	3 F1
H2-Eb1	X00958	4.30907	2.85883			0.891896	17 B1
Lst1	U72644	3.00497	2.85849			2.52616	17 B1
1600015H20Rik	AA222756	3.56228	2.85789			1.2235	2 F3
Igh-VJ558	X88902	2.13831	2.85762	0.295908	3	4.24324	12 F2
Fpr-rs2	AF071180	1.68042	2.85758			4.68533	17 A3.1
AW413431	AA608314	1.30156	2.85568			7.10161	8 D3
Secisbp2	AI850227	1.24754	2.85148			7.10161	13 B1
E030007A22	AW060168	3.87833	2.85137			0.891896	13 A5
---	AV355374	1.3301	2.84896			7.10161	3 G1
Arhgef11	AI836713	1.7388	2.83868			4.68533	3 F1
Slc11a1	L13732	2.77605	2.8282			2.67796	1 C4
6330408A02Rik	AI504953	1.61599	2.82585			5.6476	7 A1
Ctsc	U74683	8.58213	2.81057			0.76962	7 D3
B4galt5	AI852199	7.08967	2.80813			0.76962	2 H3
Gstt1	X98055	2.2816	2.80588			3.81731	10 C1
Cryba2	AI876257	1.68162	2.79437			4.68533	1 C4
Col3a1	AA655199	3.33275	2.78498			1.37313	1 C1.1
4632424B03Rik	AI561611	1.79202	2.78148			4.38619	17 B1
Slc13a4	AA021940	3.59543	2.77711			1.2235	6 B1
Hemp1	AA624041	3.09902	2.77616			2.10072	15 F3
Tle2	AW121293	1.58435	2.77444			5.6476	10 C1
---	AI643393	1.5755	2.77185			5.6476	12 A1.2
---	AI181332	1.20803	2.76922			7.10161	Un
---	AI841235	1.76129	2.7683			4.38619	6 C1
Cd14	X13333	6.88632	2.76821			0.76962	18 B2
---	AW047251	2.67011	2.76637			2.95387	Un
---	AU017937	1.6365	2.76569			5.6476	17 B3
Pscdbp	AI120844	1.64872	2.76138	0.088545	2	5.67829	2 C1.1
---	AA170203	3.23129	2.76124			1.37313	4 D2.3
Galgt1	U18975	3.43142	2.75802			1.37313	10 D3
6130401J04Rik	AW049617	1.51096	2.74946			6.06919	1 A3
Glb1	M57734	2.1715	2.74654			3.81731	9 F3
Lpxn	AA959125	1.94509	2.74493			4.25497	19 A
Hcph	M68902	3.24141	2.74418			1.37313	6 F2
H2-D1	X16217	2.91635	2.73735			2.52616	Un
C1qb	M22531	4.58097	2.73592			0.891896	4 D3
1500015F05	AV030668	1.85179	2.73178			4.38619	Un
Hap1	AJ002272	2.15022	2.7292			3.81731	11 D
C1s	AW215831	9.03129	2.72776			0.76962	6 F2
Arhgap9	AW215551	1.54792	2.72413	0.565065	2	5.8584	10 D3
Gmfg	AA791012	1.71928	2.72326			4.68533	6 A1
Pilra	AI426271	1.17569	2.72299			7.10161	5 G2
Gpsm3	AW061237	3.72533	2.71859			0.891896	17 B1
Adar	AI646518	1.2102	2.71093			7.10161	3 F2
Naglu	U85247	1.46065	2.70693			6.06919	11 D
C030002B11Rik	AW123924	1.43844	2.70355	0.583235	2	5.7439	10 D2
Gp49a	M65027	1.68826	2.70149			4.68533	10 B3
4833416E15Rik	AA796399	2.44409	2.69578	0.004685	2	3.24764	10 A4
5730536J09	AV306191	2.691	2.69111			2.95387	Un
Igfbp7	AB012886	1.13774	2.68942			7.10161	5 C3.3
Ttc11	AV046422	1.15791	2.68088			7.10161	5 G1
Sh3bp1	X87671	1.62805	2.6747			5.6476	15 E1
Coro1a	AW122039	1.75369	2.67191			4.68533	7 F3
Csrp2	D88792	2.16346	2.67159			3.81731	10 D1
Slc2a3	AI854156	2.10126	2.67072			4.25497	6 F1
9230117N10Rik	AI843040	2.433	2.66786	0.03757	2	3.45618	19 C2
Ltbp1	AF022889	1.56618	2.66522			5.6476	17 E3
Gda	AW047581	2.39068	2.66264			3.1811	19 B
Trex2	AV019721	1.3284	2.6597			7.10161	X A6
Igf1	AA980253	3.8585	2.65556			0.891896	10 C1
2310075M15Rik	AA980835	2.22514	2.65553			3.81731	12 A2
Bmp1	L24755	2.14708	2.64652	0.48816	2	4.03614	14 D1
Nid1	L17324	2.24127	2.64592			3.81731	13 A1
---	AI839979	1.4337	2.64327			6.12509	5 B1
Smurf2	AI643753	1.41794	2.64091			6.12509	11 E1
Igsf10	AI644072	3.27066	2.64068			1.37313	3 D
Abcg1	AW124999	2.1691	2.63915			3.81731	17 A2-B
Anpep	U77083	1.86414	2.63846			4.38619	7 D1
Runx1	D26532	1.21197	2.63444			7.10161	16 C4
Dio2	AF096875	2.05905	2.63402			4.25497	12 D3
Pdir	AA755004	1.26966	2.63243			7.10161	16 B3
Pmaip1	AA869278	2.33928	2.6319			3.1811	18 E1
Lcn2	X81627	1.94261	2.63032			4.25497	2 B
Dtx4	AI851969	1.5742	2.62503			5.6476	19 A
Lcp1	D37837	3.27677	2.62462			1.37313	14 D2
Loxl1	U79144	2.38055	2.62436			3.1811	9 B
Gm907	AA177961	1.45837	2.61284			6.06919	14 A3
Chl1	AI450598	2.10228	2.61219	0.225795	2	4.10175	6 E1
Chc1l	AV309782	1.51315	2.60722			6.06919	Un
2610307O08Rik	AV300716	3.76714	2.60588			0.891896	18 B3
Snai1	M95604	1.22973	2.6016			7.10161	2 H3
Abr	AI448344	1.53878	2.59846			6.06919	11 B5
Ccl9	U49513	5.83841	2.5979			0.76962	11 C
Lnpep	AW123090	1.32166	2.58572			7.10161	17 A3.1
Vcam1	U12884	2.71665	2.57754	0.40053	2	2.88246	3 G1
Sp100	AA183595	1.3527	2.57458			7.10161	1 C5
Hoxb2	AI882582	1.92077	2.57436			4.38619	11 D
2610009I02Rik	AI413735	1.55569	2.57168			6.06919	19 D2
MKIAA1607	AA920216	1.70388	2.56973			4.68533	14
Cd33	AI604875	1.50228	2.56604			6.06919	7 B1
Tm7sf1	AA656014	2.33522	2.56465	0.32121	2	3.4992	13 A1
Lypla3	AI839746	2.80221	2.56139			2.67796	8 D3
Cpxm2	AF017639	1.94105	2.5605			4.25497	7 F3
---	X00652	1.72686	2.55911			4.68533	6 C1
5730489C09	AV300864	2.90746	2.54696			2.52616	Un
6330406L22Rik	AI154249	2.81817	2.54658			2.60746	10 C1
Ms4a7	AW212694	3.29621	2.54367			1.37313	19 A
Srpx2	AI450518	1.83541	2.54235			4.38619	X E3
2610024M03Rik	AI851283	1.28598	2.52961			7.10161	2 H4
---	AI841732	1.34924	2.52891			7.10161	6 F1
Nfkb2	AW047899	1.69707	2.52334			4.68533	19 C3
A030001H12Rik	AW120717	1.82574	2.52271			4.38619	7 F5
Ncf2	AB002664	1.78317	2.51323			4.38619	1 G3
Usp36	AI835304	1.19028	2.5095			7.10161	11 E2
Dnr12	AA816121	1.65653	2.50717			5.6476	3 H1
Galnt9	AI842609	1.15865	2.50439			7.10161	5 F
4933407C03Rik	AW125627	3.12552	2.49836			1.94761	8 E1
Ltb	U16985	2.51805	2.4947			3.1811	17 B1
1110028N05Rik	AV323058	1.39995	2.48956			6.12509	11 E2
---	AW209142	1.30568	2.48919			7.10161	Un
Has1	D82964	3.53356	2.48289			1.2235	17 A3.1
Hils1	AV207114	2.23719	2.48104			3.81731	11 D
Man2b1	U87240	3.51101	2.47824			1.2235	8 C2
Zfp275	AI153693	2.24357	2.4763			3.81731	X A7.1
---	AA930519	1.76385	2.46721			4.38619	6 D1
Cpsf4	AF033201	1.38305	2.46556			6.12509	5 G2
---	AI785308	1.24778	2.45709			7.10161	18 B1
Pik3ap1	AI155118	2.01777	2.4531			4.25497	19 D1
Sdf2l1	AA939505	3.24056	2.44501			1.37313	16 A1
Igh-V	L33954	1.23169	2.44372			7.10161	12 F2
Lrch4	AA939463	1.23131	2.44084			7.10161	5 G2
Cyp1b1	X78445	2.63555	2.4338			2.95387	17 E3
Slfn3	AF099974	1.39696	2.43179			6.12509	11 C
Hba-a1	AV103624	1.59497	2.43134			5.6476	11 A4
4631401L08	AV228721	1.26731	2.42018			7.10161	Un
Cxcl12	AW048633	1.21511	2.41469			7.10161	6 F1
Ube1l	AW046479	1.45041	2.40318			6.12509	9 F1-F2
---	AW123714	3.20008	2.40293			1.94761	9 F1
---	AV269264	4.17094	2.39929			0.891896	Un
---	AU021119	2.8835	2.39824			2.60746	Un
Cyba	M31775	4.47086	2.39698	0.05211	2	0.830758	10 B4
Tnfrsf5	AV349939	1.32784	2.38967			7.10161	2 H3
Serpina3n	M64086	1.91217	2.38925			4.38619	12 F1
Gpr18	AI549772	1.10751	2.38662			7.10161	14 E5
Vhlh	AA007840	2.33022	2.36772			3.1811	6 E3
Pde1b	AF023343	1.47097	2.36014			6.06919	15 F3
---	AW123823	1.58037	2.3584			5.6476	7 C
1700001P01Rik	AV208702	2.1676	2.3563			3.81731	11 D
Arrb2	AW122872	3.89402	2.34017			0.891896	11 B3
Ifnar2	Y09864	2.26208	2.33513	0.200955	2	4.12753	16 C3.3
---	AI835296	2.32187	2.3345			3.81731	2 E5
Emilin1	AW229038	1.63773	2.32997			5.6476	5 B1
---	AU022215	1.86992	2.32303			4.38619	X A5
Colec11	AI466957	1.23436	2.31876			7.10161	12 B1
Ncf4	U59488	2.37213	2.31872			3.1811	15 E1
---	AF059706	1.20901	2.31364			7.10161	Un
Was	U42471	2.23795	2.30958			3.81731	X A1.1
Laptm5	AV356071	4.43369	2.30742			0.891896	4 D2.3
Pacs1	AI844597	1.19608	2.3024			7.10161	19 A
Arhgap25	AI593434	1.14578	2.30219			7.10161	6 D1
B7h3	AI593640	1.81271	2.29873			4.38619	9 B
Il17r	U31993	2.75963	2.28439			2.67796	6 F1
Ttyh3	AI839366	3.45315	2.27743			1.37313	5 G2
Clec14a	AA717403	1.34554	2.27176			7.10161	12 C1
Vrk3	AA815503	2.3382	2.26821			3.1811	7 B2
---	AI119897	2.84785	2.2646			2.60746	5 F
Zfp339	AV279955	1.11051	2.25684			7.10161	2 H1
---	AV166632	1.37623	2.25634			6.12509	17 A3.2
C4	X06454	2.81637	2.2548			2.60746	17 B1
A730041O15Rik	AI843938	1.37795	2.25249			6.12509	5 G2
---	AI430474	1.22327	2.2502			7.10161	18 C
B930093C12Rik	AW124583	1.78067	2.24128			4.38619	11 B5
Adrbk2	AI851927	1.89654	2.23952			4.38619	5 F
Gabre	AI834999	1.10924	2.23644			7.10161	X A7.1
---	C87011	2.17249	2.23581			3.81731	13 A3.2
Srp68	AV118454	1.46775	2.21534			6.06919	11 E2
Arsa	X73230	1.13023	2.2096			7.10161	15 E3
A230050P20Rik	AI536480	1.72533	2.20778			4.68533	9 A3
---	AV014853	1.81516	2.20367			4.38619	Un
---	AW046378	1.28351	2.20336			7.10161	2 E5
Jundm2	AI847606	1.16339	2.19613			7.10161	12 D3
Acad10	AI196754	2.53851	2.1926			3.1811	5 F
---	AV208919	1.46619	2.189			6.06919	Un
Mmp9	X72795	1.5848	2.18437			5.6476	2 H3
---	AV066594	1.1325	2.18377			7.10161	Un
---	AI448851	2.35343	2.17885			3.1811	12 C2
Ccl6	M58004	3.28924	2.16917			1.37313	11 C
Gsk3b	AW121087	1.10571	2.16282			7.10161	16 B4
Sfrp1	AW107218	1.48373	2.15617			6.06919	8 A2
Pif1	AI449441	1.11582	2.14501			7.10161	9 C
2610028H07Rik	AI194482	1.3228	2.14245			7.10161	9 F2
Edil3	AW123298	1.76608	2.142			4.38619	13 C3
---	X02463	1.30618	2.13462			7.10161	12 F2
Ctsk	AV252360	2.46008	2.12774	0.2866	2	3.51037	3 F2.1
4930427A07Rik	AI121596	1.70814	2.12624			4.68533	12 F1
Dock5	AI838553	1.68715	2.12031			4.68533	14 D1
Lcp2	U20159	1.67533	2.11777			4.68533	11 A4
Ngb	AI841255	2.14447	2.10918			4.25497	12 D3
Nr1h3	AF085745	1.17915	2.10872			7.10161	2 E1
Odz3	AV118515	1.26418	2.10866			7.10161	8 B1.1
Hexa	U05837	1.6951	2.10611			4.68533	9 B
A130022J15Rik	AW214473	1.21187	2.0948			7.10161	6 D3
Sipa1	D11374	1.30642	2.0935			7.10161	19 A
9330177P20Rik	AI593204	1.30798	2.08555			7.10161	4 D2.2
Lrrc7	AI853007	1.20678	2.08138			7.10161	3 H4
Itgb5	AF022110	1.19799	2.07375			7.10161	16 B3
Il1r1	M20658	1.92103	2.06936			4.38619	1 B
D1Bwg1363e	AI847879	1.54512	2.06683			6.06919	1 C4
Casp7	D86353	1.53688	2.06499			6.06919	19 D2
Scap2	AB014485	2.2272	2.06437			3.81731	6 B3
Agtrl1	AI115717	1.67781	2.0523			4.68533	2 D
Arpc2	AI662218	1.1356	2.04867			7.10161	1 C3
Pbx1	AI788903	1.1493	2.04668			7.10161	1 H2.3
Bicc1	AA066623	2.07363	2.04614			4.25497	10 B5.3
---	AV214573	1.4439	2.0393			6.12509	Un
Fzd2	AA221360	1.19349	2.03426			7.10161	11 E1
Ssh1	AW122522	1.32106	2.03036			7.10161	5 F
---	AV168093	1.23526	2.02644			7.10161	Un
Ccne2	AV116978	1.15717	2.0263			7.10161	4 A2
---	AV214217	1.78653	2.01595			4.38619	Un
Ncf1	AB002663	1.24149	2.00916			7.10161	5 G2
---	AW214598	1.22241	2.00868			7.10161	Un
Gpr97	AI504074	1.14081	2.00223			7.10161	8 C5
C330007D15Rik	AI845440	1.12128	1.99424			7.10161	7 F3
---	AV258239	1.42737	1.99014			6.12509	Un
5730457F11Rik	AW123220	1.60297	1.9835			5.6476	17 A3.3
4631426J05Rik	AI649343	2.27718	1.97355			3.81731	7 F4
Kcnd1	AW125160	1.24749	1.96368			7.10161	X A1.1
---	AV056802	1.1945	1.95842			7.10161	Un
AI607873	AA960657	1.67009	1.94258			5.6476	1 H3
D130038B21Rik	AI132668	1.29318	1.92569			7.10161	9 A5.1
Arhgef9	AW125179	1.61758	1.92461			5.6476	X C3
AA959934	AI481837	1.60004	1.92083			5.6476	4 B1
Stat2	AI851966	1.43474	1.91881			6.12509	10 D3
4922501K12Rik	AI449756	1.52166	1.91518			6.06919	14 B
D15Bwg0759e	AA960222	1.12636	1.91301			7.10161	15 E1
Agtr1	AV061616	1.18182	1.91197			7.10161	13 A3.2
Zfp294	AI429206	1.12619	1.90137			7.10161	16 C3.3
Galnt10	AW214401	1.41335	1.89228			6.12509	11 B1.3
Fkbp5	U16959	1.97799	1.88825			4.25497	17 A3.3
Parp11	AI851877	1.19861	1.88549			7.10161	6 F3
---	AI385639	1.63211	1.8788			5.6476	Un
---	AI845545	1.38738	1.86795			6.12509	7 A2
D11Ertd730e	AV253974	1.46403	1.8608			6.06919	11 A5
Strn4	AI845621	1.79188	1.86016			4.38619	7 A1
Olfml2b	AI155549	1.46057	1.81749			6.06919	1 H3
Sart2	AI118729	1.25711	1.81723			7.10161	10 B1
---	AU023004	1.41994	1.79877			6.12509	Un
BC027342	AW049552	1.46201	1.79195			6.06919	2 A3
C76746	AA638815	1.46069	1.77713			6.06919	19 A
Kctd3	AI846626	1.38646	1.76392			6.12509	1 H6
Rb1	AA709628	1.16634	1.75547			7.10161	10 B4
D030022P06Rik	AW124528	2.07407	1.74867			4.25497	7 F3
---	AV313208	1.34739	1.7456			7.10161	Un
BC067047	AW123189	1.25886	1.71488			7.10161	2 H3
Slc5a2	AI788880	1.3927	1.69386			6.12509	7 F4
Akap2	AI019724	1.16507	1.68537			7.10161	4 B3
---	AV300302	1.11099	1.40888			7.10161	Un
4 Negative Significant Genes
Gene Name	Gene ID	Score(d)	Fold Change	SEM	n	q-value (%)	Cytoband
Trex2	AI427513	-11.02	0.05			0.77	X A6
BC018222	AA710202	-9.11	0.08			0.77	9 A4
2310046M08Rik	AI643005	-13.98	0.18			0.77	1 E2.1
Sdro	AV232678	-16.94	0.19			0.77	10 D3
